# Supplementary material for: Contributions of Human-Associated Archaeal Metabolites to Tumor Microenvironment and Carcinogenesis
Source: Microbiol Spectr. 2022 Feb 28;10(2):e02367-21. doi: 10.1128/spectrum.02367-21 (PMC9045267; doi:10.1128/spectrum.02367-21)
Supplement: SUPPLEMENTAL FILE 1 — Supplemental material. Download Spectrum02367-21_supplemental_file1.xlsx, XLSX file, 15.2 MB [file spectrum02367-21_supplemental_file1.xlsx]

## Sheet: Sheet1
Table S2 Taxonomic classification and annotation of archaeal proteins in different body sites. See Materials and Methods for detailed protocol of annotation.
Enzyme	bodysites	scaffold	gene	arCOG	cazymes	hyddb	IPR_databases	IPR_databases_function	IPR	IPR_function	merops	TCDB	nr_evalue	nr_bitscore	nr_annotation	taxa	taxa_abbr
3.A.19.1.3	China_stool	China_stool_ENA|OGWU01002662|OGWU01002662.1	China_stool_ENA|OGWU01002662|OGWU01002662.1_1	-	-	-	TIGR00345	GET3_arsA_TRC40: transport-energizing ATPase, TRC40/GET3/ArsA family	IPR016300	Arsenical pump ATPase, ArsA/GET3	-	3.A.19.1.3	1.7e-156	562.4	TRC40/GET3/ArsA family transport-energizing ATPase [Methanobrevibacter oralis]	Euryarchaeota; Methanomada group; Methanobacteria; Methanobacteriales; Methanobacteriaceae; Methanobrevibacter; unclassified Methanobrevibacter; Methanobrevibacter sp. AbM4;	Euryarchaeota_Methanobacteria
3.A.19.1.3	China_stool	China_stool_ENA|OGWZ01000172|OGWZ01000172.1	China_stool_ENA|OGWZ01000172|OGWZ01000172.1_27	-	-	-	TIGR00345	GET3_arsA_TRC40: transport-energizing ATPase, TRC40/GET3/ArsA family	IPR016300	Arsenical pump ATPase, ArsA/GET3	-	3.A.19.1.3	1.2e-183	652.5	MULTISPECIES: TRC40/GET3/ArsA family transport-energizing ATPase [Methanobrevibacter]	Euryarchaeota; Methanomada group; Methanobacteria; Methanobacteriales; Methanobacteriaceae; Methanobrevibacter; Methanobrevibacter smithii;	Euryarchaeota_Methanobacteria
3.A.19.1.3	China_stool	China_stool_ENA|OGXJ01004757|OGXJ01004757.1	China_stool_ENA|OGXJ01004757|OGXJ01004757.1_6	-	-	-	PF02374	Anion-transporting ATPase	IPR025723	Anion-transporting ATPase-like domain	-	3.A.19.1.3	4.2e-184	654.1	MULTISPECIES: TRC40/GET3/ArsA family transport-energizing ATPase [Methanobrevibacter]	Euryarchaeota; Methanomada group; Methanobacteria; Methanobacteriales; Methanobacteriaceae; Methanobrevibacter; Methanobrevibacter smithii;	Euryarchaeota_Methanobacteria
3.A.19.1.3	China_stool	China_stool_ENA|OGXQ01000311|OGXQ01000311.1	China_stool_ENA|OGXQ01000311|OGXQ01000311.1_3	-	-	-	PF02374	Anion-transporting ATPase	IPR025723	Anion-transporting ATPase-like domain	-	3.A.19.1.3	4.2e-184	654.1	MULTISPECIES: TRC40/GET3/ArsA family transport-energizing ATPase [Methanobrevibacter]	Euryarchaeota; Methanomada group; Methanobacteria; Methanobacteriales; Methanobacteriaceae; Methanobrevibacter; Methanobrevibacter smithii; Methanobrevibacter smithii ATCC 35061;	Euryarchaeota_Methanobacteria
3.A.19.1.3	China_stool	China_stool_ENA|OGXX01000127|OGXX01000127.1	China_stool_ENA|OGXX01000127|OGXX01000127.1_26	-	-	-	SSF52540	P-loop containing nucleoside triphosphate hydrolases	IPR027417	P-loop containing nucleoside triphosphate hydrolase	-	3.A.19.1.3	7.4e-157	563.5	arsenite-transporting ATPase [Methanobrevibacter smithii CAG:186]	Euryarchaeota; Methanomada group; Methanobacteria; Methanobacteriales; Methanobacteriaceae; Methanobrevibacter; Methanobrevibacter smithii;	Euryarchaeota_Methanobacteria
3.A.19.1.3	China_stool	China_stool_ENA|OGYC01000108|OGYC01000108.1	China_stool_ENA|OGYC01000108|OGYC01000108.1_21	-	-	-	PF02374	Anion-transporting ATPase	IPR025723	Anion-transporting ATPase-like domain	-	3.A.19.1.3	4.2e-184	654.1	MULTISPECIES: TRC40/GET3/ArsA family transport-energizing ATPase [Methanobrevibacter]	Euryarchaeota; Methanomada group; Methanobacteria; Methanobacteriales; Methanobacteriaceae; Methanobrevibacter; Methanobrevibacter smithii;	Euryarchaeota_Methanobacteria
3.A.19.1.3	China_stool	China_stool_ENA|OGYZ01000114|OGYZ01000114.1	China_stool_ENA|OGYZ01000114|OGYZ01000114.1_35	-	-	-	PF02374	Anion-transporting ATPase	IPR025723	Anion-transporting ATPase-like domain	-	3.A.19.1.3	4.2e-184	654.1	MULTISPECIES: TRC40/GET3/ArsA family transport-energizing ATPase [Methanobrevibacter]	Euryarchaeota; Methanomada group; Methanobacteria; Methanobacteriales; Methanobacteriaceae; Methanobrevibacter; Methanobrevibacter smithii; Methanobrevibacter smithii ATCC 35061;	Euryarchaeota_Methanobacteria
3.A.19.1.3	China_stool	China_stool_ENA|OGZK01000026|OGZK01000026.1	China_stool_ENA|OGZK01000026|OGZK01000026.1_62	-	-	-	PF02374	Anion-transporting ATPase	IPR025723	Anion-transporting ATPase-like domain	-	3.A.19.1.3	4.2e-184	654.1	MULTISPECIES: TRC40/GET3/ArsA family transport-energizing ATPase [Methanobrevibacter]	Euryarchaeota; Methanomada group; Methanobacteria; Methanobacteriales; Methanobacteriaceae; Methanobrevibacter; Methanobrevibacter smithii; Methanobrevibacter smithii ATCC 35061;	Euryarchaeota_Methanobacteria
3.A.19.1.3	China_stool	China_stool_ENA|OGZW01003821|OGZW01003821.1	China_stool_ENA|OGZW01003821|OGZW01003821.1_4	-	-	-	PF02374	Anion-transporting ATPase	IPR025723	Anion-transporting ATPase-like domain	-	3.A.19.1.3	4.2e-184	654.1	MULTISPECIES: TRC40/GET3/ArsA family transport-energizing ATPase [Methanobrevibacter]	Euryarchaeota; Methanomada group; Methanobacteria; Methanobacteriales; Methanobacteriaceae; Methanobrevibacter; Methanobrevibacter smithii;	Euryarchaeota_Methanobacteria
3.A.19.1.3	China_stool	China_stool_ENA|OHBE01000370|OHBE01000370.1	China_stool_ENA|OHBE01000370|OHBE01000370.1_34	-	-	-	PF02374	Anion-transporting ATPase	IPR025723	Anion-transporting ATPase-like domain	-	3.A.19.1.3	4.2e-184	654.1	MULTISPECIES: TRC40/GET3/ArsA family transport-energizing ATPase [Methanobrevibacter]	Euryarchaeota; Methanomada group; Methanobacteria; Methanobacteriales; Methanobacteriaceae; Methanobrevibacter; Methanobrevibacter smithii; Methanobrevibacter smithii ATCC 35061;	Euryarchaeota_Methanobacteria
3.A.19.1.3	China_stool	China_stool_ENA|OKRV01028264|OKRV01028264.1	China_stool_ENA|OKRV01028264|OKRV01028264.1_1	-	-	-	PF02374	Anion-transporting ATPase	IPR025723	Anion-transporting ATPase-like domain	-	3.A.19.1.3	4.2e-184	654.1	MULTISPECIES: TRC40/GET3/ArsA family transport-energizing ATPase [Methanobrevibacter]	Euryarchaeota; Methanomada group; Methanobacteria; Methanobacteriales; Methanobacteriaceae; Methanobrevibacter; Methanobrevibacter smithii;	Euryarchaeota_Methanobacteria
3.A.19.1.3	China_stool	China_stool_ENA|OKRW01000168|OKRW01000168.1	China_stool_ENA|OKRW01000168|OKRW01000168.1_45	-	-	-	PF02374	Anion-transporting ATPase	IPR025723	Anion-transporting ATPase-like domain	-	3.A.19.1.3	4.2e-184	654.1	MULTISPECIES: TRC40/GET3/ArsA family transport-energizing ATPase [Methanobrevibacter]	Euryarchaeota; Methanomada group; Methanobacteria; Methanobacteriales; Methanobacteriaceae; Methanobrevibacter; Methanobrevibacter smithii; Methanobrevibacter smithii ATCC 35061;	Euryarchaeota_Methanobacteria
3.A.19.1.3	China_stool	China_stool_ENA|OKRZ01020832|OKRZ01020832.1	China_stool_ENA|OKRZ01020832|OKRZ01020832.1_1	-	-	-	TIGR00345	GET3_arsA_TRC40: transport-energizing ATPase, TRC40/GET3/ArsA family	IPR016300	Arsenical pump ATPase, ArsA/GET3	-	3.A.19.1.3	2.3e-137	498.4	MULTISPECIES: TRC40/GET3/ArsA family transport-energizing ATPase [Methanobrevibacter]	Euryarchaeota; Methanomada group; Methanobacteria; Methanobacteriales; Methanobacteriaceae; Methanobrevibacter; Methanobrevibacter smithii;	Euryarchaeota_Methanobacteria
3.A.19.1.3	China_stool	China_stool_ENA|OKSC01000004|OKSC01000004.1	China_stool_ENA|OKSC01000004|OKSC01000004.1_37	-	-	-	TIGR00345	GET3_arsA_TRC40: transport-energizing ATPase, TRC40/GET3/ArsA family	IPR016300	Arsenical pump ATPase, ArsA/GET3	-	3.A.19.1.3	7.4e-181	643.3	arsenical pump-driving ATPase [Methanobrevibacter woesei]	Euryarchaeota; Methanomada group; Methanobacteria; Methanobacteriales; Methanobacteriaceae; Methanobrevibacter; Methanobrevibacter smithii;	Euryarchaeota_Methanobacteria
3.A.19.1.3	oral	gnl|BGI|HMFNLCAP_81	gnl|BGI|HMFNLCAP_81_35	-	-	-	SSF52540	P-loop containing nucleoside triphosphate hydrolases	IPR027417	P-loop containing nucleoside triphosphate hydrolase	-	3.A.19.1.3	2.8e-180	641.3	TRC40/GET3/ArsA family transport-energizing ATPase [Methanobrevibacter oralis]	Euryarchaeota; Methanomada group; Methanobacteria; Methanobacteriales; Methanobacteriaceae; Methanobrevibacter; unclassified Methanobrevibacter; Methanobrevibacter sp. YE315;	Euryarchaeota_Methanobacteria
3.A.19.1.3	gut	gut_SRS014235.fna_35882	gut_SRS014235.fna_35882_3	-	-	-	TIGR00345	GET3_arsA_TRC40: transport-energizing ATPase, TRC40/GET3/ArsA family	IPR016300	Arsenical pump ATPase, ArsA/GET3	-	3.A.19.1.3	5.1e-168	600.5	TRC40/GET3/ArsA family transport-energizing ATPase [Methanobrevibacter smithii]	Euryarchaeota; Methanomada group; Methanobacteria; Methanobacteriales; Methanobacteriaceae; Methanobrevibacter; Methanobrevibacter smithii;	Euryarchaeota_Methanobacteria
3.A.19.1.3	gut	gut_SRS014923.fna_41725	gut_SRS014923.fna_41725_10	-	-	-	PF02374	Anion-transporting ATPase	IPR025723	Anion-transporting ATPase-like domain	-	3.A.19.1.3	4.2e-184	654.1	MULTISPECIES: TRC40/GET3/ArsA family transport-energizing ATPase [Methanobrevibacter]	Euryarchaeota; Methanomada group; Methanobacteria; Methanobacteriales; Methanobacteriaceae; Methanobrevibacter; Methanobrevibacter smithii;	Euryarchaeota_Methanobacteria
3.A.19.1.3	gut	gut_SRS014979.fna_13981	gut_SRS014979.fna_13981_1	-	-	-	cd02035	ArsA	-	-	-	3.A.19.1.3	2.7e-112	414.8	MULTISPECIES: TRC40/GET3/ArsA family transport-energizing ATPase [Methanobrevibacter]	Euryarchaeota; Methanomada group; Methanobacteria; Methanobacteriales; Methanobacteriaceae; Methanobrevibacter; Methanobrevibacter smithii;	Euryarchaeota_Methanobacteria
3.A.19.1.3	gut	gut_SRS014979.fna_26405	gut_SRS014979.fna_26405_1	-	-	-	cd02035	ArsA	-	-	-	3.A.19.1.3	1.7e-61	245.4	MULTISPECIES: TRC40/GET3/ArsA family transport-energizing ATPase [Methanobrevibacter]	Euryarchaeota; Methanomada group; Methanobacteria; Methanobacteriales; Methanobacteriaceae; Methanobrevibacter; Methanobrevibacter smithii; Methanobrevibacter smithii ATCC 35061;	Euryarchaeota_Methanobacteria
3.A.19.1.3	gut	gut_SRS019068.fna_3135	gut_SRS019068.fna_3135_1	-	-	-	PF02374	Anion-transporting ATPase	IPR025723	Anion-transporting ATPase-like domain	-	3.A.19.1.3	2.3e-57	231.5	MULTISPECIES: TRC40/GET3/ArsA family transport-energizing ATPase [Methanobrevibacter]	Euryarchaeota; Methanomada group; Methanobacteria; Methanobacteriales; Methanobacteriaceae; Methanobrevibacter; Methanobrevibacter smithii; Methanobrevibacter smithii ATCC 35061;	Euryarchaeota_Methanobacteria
3.A.19.1.3	gut	gut_SRS019068.fna_82844	gut_SRS019068.fna_82844_1	-	-	-	SSF52540	P-loop containing nucleoside triphosphate hydrolases	IPR027417	P-loop containing nucleoside triphosphate hydrolase	-	3.A.19.1.3	3.1e-60	241.1	arsenite-transporting ATPase [Methanobrevibacter smithii CAG:186]	Euryarchaeota; Methanomada group; Methanobacteria; Methanobacteriales; Methanobacteriaceae; Methanobrevibacter; Methanobrevibacter smithii; Methanobrevibacter smithii ATCC 35061;	Euryarchaeota_Methanobacteria
bile salt hydrolase	gut	gut_SRS014979.fna_contig-100_7738.156914	gut_SRS014979.fna_contig-100_7738.156914_2	-	-	-	PF02275	Linear amide C-N hydrolases, choloylglycine hydrolase family	IPR029132	Choloylglycine hydrolase/-AA C-termi-l	C59	-	6e-120	440.3	conjugated bile salt acid hydrolase (CBAH) [Methanobrevibacter smithii CAG:186]	Euryarchaeota; Methanomada group; Methanobacteria; Methanobacteriales; Methanobacteriaceae; Methanobrevibacter; Methanobrevibacter smithii; Methanobrevibacter smithii ATCC 35061;	Euryarchaeota_Methanobacteria
bile salt hydrolase	China_stool	China_stool_ENA|OGWZ01003059|OGWZ01003059.1	China_stool_ENA|OGWZ01003059|OGWZ01003059.1_8	-	-	-	SSF56235	N-termi-l nucleophile aminohydrolases (Ntn hydrolases)	IPR029055	Nucleophile aminohydrolases, N-termi-l	C59	-	4.4e-183	650.6	conjugated bile salt acid hydrolase (CBAH) [Methanobrevibacter smithii CAG:186]	Euryarchaeota; Methanomada group; Methanobacteria; Methanobacteriales; Methanobacteriaceae; Methanobrevibacter; Methanobrevibacter smithii;	Euryarchaeota_Methanobacteria
EC 1.1.1.1	China_stool	China_stool_ENA|OGWZ01001334|OGWZ01001334.1	China_stool_ENA|OGWZ01001334|OGWZ01001334.1_12	-	-	-	SSF50129	GroES-like	IPR011032	GroES-like superfamily	-	-	1.2e-194	689.1	alcohol dehydroge-se catalytic domain-containing protein [Methanobrevibacter smithii]	Euryarchaeota; Methanomada group; Methanobacteria; Methanobacteriales; Methanobacteriaceae; Methanobrevibacter; Methanobrevibacter smithii; Methanobrevibacter smithii ATCC 35061;	Euryarchaeota_Methanobacteria
EC 1.1.1.1	China_stool	China_stool_ENA|OGXD01008795|OGXD01008795.1	China_stool_ENA|OGXD01008795|OGXD01008795.1_1	-	-	-	SSF51735	#NAME?	IPR036291	-	-	-	9.1e-190	672.9	alcohol dehydroge-se catalytic domain-containing protein [Eubacterium ventriosum]	Euryarchaeota; Methanomada group; Methanobacteria; Methanobacteriales; Methanobacteriaceae; Methanobacterium; Methanobacterium congolense;	Euryarchaeota_Methanobacteria
EC 1.1.1.1	China_stool	China_stool_ENA|OGXH01001891|OGXH01001891.1	China_stool_ENA|OGXH01001891|OGXH01001891.1_5	-	-	-	cd08237	ribitol-5-phosphate_DH	-	-	-	-	5.4e-195	690.3	alcohol dehydroge-se catalytic domain-containing protein [Eubacterium ventriosum]	Euryarchaeota; Methanomada group; Methanobacteria; Methanobacteriales; Methanobacteriaceae; Methanobacterium; Methanobacterium congolense;	Euryarchaeota_Methanobacteria
EC 1.1.1.1	China_stool	China_stool_ENA|OGXJ01017503|OGXJ01017503.1	China_stool_ENA|OGXJ01017503|OGXJ01017503.1_1	-	-	-	-	-	-	-	-	-	1.3e-17	98.6	alcohol dehydroge-se catalytic domain-containing protein [Methanobrevibacter smithii]	Euryarchaeota; Methanomada group; Methanobacteria; Methanobacteriales; Methanobacteriaceae; Methanobrevibacter; Methanobrevibacter smithii;	Euryarchaeota_Methanobacteria
EC 1.1.1.1	China_stool	China_stool_ENA|OGXK01010596|OGXK01010596.1	China_stool_ENA|OGXK01010596|OGXK01010596.1_4	-	-	-	PF08240	Alcohol dehydroge-se GroES-like domain	IPR013154	Alcohol dehydroge-se, N-termi-l	-	-	1.7e-151	545.4	alcohol dehydroge-se catalytic domain-containing protein [Eubacterium ventriosum]	Euryarchaeota; Methanomada group; Methanobacteria; Methanobacteriales; Methanobacteriaceae; Methanobacterium; Methanobacterium congolense;	Euryarchaeota_Methanobacteria
EC 1.1.1.1	China_stool	China_stool_ENA|OGXQ01000199|OGXQ01000199.1	China_stool_ENA|OGXQ01000199|OGXQ01000199.1_26	-	-	-	SSF50129	GroES-like	IPR011032	GroES-like superfamily	-	-	1.2e-194	689.1	alcohol dehydroge-se catalytic domain-containing protein [Methanobrevibacter smithii]	Euryarchaeota; Methanomada group; Methanobacteria; Methanobacteriales; Methanobacteriaceae; Methanobrevibacter; Methanobrevibacter smithii; Methanobrevibacter smithii ATCC 35061;	Euryarchaeota_Methanobacteria
EC 1.1.1.1	China_stool	China_stool_ENA|OGXW01006437|OGXW01006437.1	China_stool_ENA|OGXW01006437|OGXW01006437.1_1	-	-	-	PF08240	Alcohol dehydroge-se GroES-like domain	IPR013154	Alcohol dehydroge-se, N-termi-l	-	-	4.7e-100	374	alcohol dehydroge-se catalytic domain-containing protein [Eubacterium ventriosum]	Euryarchaeota; Methanomada group; Methanobacteria; Methanobacteriales; Methanobacteriaceae; Methanobacterium; Methanobacterium congolense;	Euryarchaeota_Methanobacteria
EC 1.1.1.1	China_stool	China_stool_ENA|OGYJ01005851|OGYJ01005851.1	China_stool_ENA|OGYJ01005851|OGYJ01005851.1_2	-	-	-	PF00465	Iron-containing alcohol dehydroge-se	IPR001670	Alcohol dehydroge-se, iron-type/glycerol dehydroge-se GldA	-	-	1.9e-220	775	alcohol dehydroge-se (-DP(+)) [Eubacterium sp. CAG:274]	Euryarchaeota; Stenosarchaea group; Methanomicrobia; Methanosarcinales; Methanosarcinaceae; Methanosarcina;	Euryarchaeota_Methanomicrobia
EC 1.1.1.1	China_stool	China_stool_ENA|OGYL01003045|OGYL01003045.1	China_stool_ENA|OGYL01003045|OGYL01003045.1_7	-	-	-	SSF50129	GroES-like	IPR011032	GroES-like superfamily	-	-	9.2e-195	689.5	alcohol dehydroge-se catalytic domain-containing protein [Eubacterium ventriosum]	Euryarchaeota; Methanomada group; Methanobacteria; Methanobacteriales; Methanobacteriaceae; Methanobacterium; Methanobacterium congolense;	Euryarchaeota_Methanobacteria
EC 1.1.1.1	China_stool	China_stool_ENA|OGYN01024005|OGYN01024005.1	China_stool_ENA|OGYN01024005|OGYN01024005.1_3	-	-	-	SSF50129	GroES-like	IPR011032	GroES-like superfamily	-	-	9.2e-195	689.5	alcohol dehydroge-se catalytic domain-containing protein [Eubacterium ventriosum]	Euryarchaeota; Methanomada group; Methanobacteria; Methanobacteriales; Methanobacteriaceae; Methanobacterium; Methanobacterium congolense;	Euryarchaeota_Methanobacteria
EC 1.1.1.1	China_stool	China_stool_ENA|OGYU01020928|OGYU01020928.1	China_stool_ENA|OGYU01020928|OGYU01020928.1_1	-	-	-	-	-	-	-	-	-	5.3e-19	102.8	alcohol dehydroge-se catalytic domain-containing protein [Lachnospiraceae bacterium]	Euryarchaeota; Methanomada group; Methanobacteria; Methanobacteriales; Methanobacteriaceae; Methanobrevibacter; Methanobrevibacter smithii;	Euryarchaeota_Methanobacteria
EC 1.1.1.1	China_stool	China_stool_ENA|OGYW01038951|OGYW01038951.1	China_stool_ENA|OGYW01038951|OGYW01038951.1_1	-	-	-	-	-	-	-	-	-	2.5e-41	177.9	alcohol dehydroge-se catalytic domain-containing protein [Olsenella provencensis]	Euryarchaeota; Diaforarchaea group; Thermoplasmata; Methanomassiliicoccales; Methanomassiliicoccaceae; unclassified Methanomassiliicoccaceae; Methanomassiliicoccaceae archaeon DOK;	Euryarchaeota_Thermoplasmata_Methanomassiliicoccales
EC 1.1.1.1	China_stool	China_stool_ENA|OGYX01001547|OGYX01001547.1	China_stool_ENA|OGYX01001547|OGYX01001547.1_4	-	-	-	SSF50129	GroES-like	IPR011032	GroES-like superfamily	-	-	9.2e-195	689.5	alcohol dehydroge-se catalytic domain-containing protein [Eubacterium ventriosum]	Euryarchaeota; Methanomada group; Methanobacteria; Methanobacteriales; Methanobacteriaceae; Methanobacterium; Methanobacterium congolense;	Euryarchaeota_Methanobacteria
EC 1.1.1.1	China_stool	China_stool_ENA|OGYZ01000007|OGYZ01000007.1	China_stool_ENA|OGYZ01000007|OGYZ01000007.1_129	-	-	-	SSF50129	GroES-like	IPR011032	GroES-like superfamily	-	-	1.2e-194	689.1	alcohol dehydroge-se catalytic domain-containing protein [Methanobrevibacter smithii]	Euryarchaeota; Methanomada group; Methanobacteria; Methanobacteriales; Methanobacteriaceae; Methanobrevibacter; Methanobrevibacter smithii;	Euryarchaeota_Methanobacteria
EC 1.1.1.1	China_stool	China_stool_ENA|OGZB01006092|OGZB01006092.1	China_stool_ENA|OGZB01006092|OGZB01006092.1_2	-	-	-	cd08237	ribitol-5-phosphate_DH	-	-	-	-	4.5e-194	687.2	alcohol dehydroge-se catalytic domain-containing protein [Eubacterium ventriosum]	Euryarchaeota; Methanomada group; Methanobacteria; Methanobacteriales; Methanobacteriaceae; Methanobacterium; Methanobacterium congolense;	Euryarchaeota_Methanobacteria
EC 1.1.1.1	China_stool	China_stool_ENA|OGZF01002510|OGZF01002510.1	China_stool_ENA|OGZF01002510|OGZF01002510.1_3	-	-	-	SSF51735	#NAME?	IPR036291	-	-	-	4.5e-194	687.2	alcohol dehydroge-se catalytic domain-containing protein [Eubacterium ventriosum]	Euryarchaeota; Methanomada group; Methanobacteria; Methanobacteriales; Methanobacteriaceae; Methanobacterium; Methanobacterium congolense;	Euryarchaeota_Methanobacteria
EC 1.1.1.1	China_stool	China_stool_ENA|OGZH01021234|OGZH01021234.1	China_stool_ENA|OGZH01021234|OGZH01021234.1_1	-	-	-	SSF50129	GroES-like	IPR011032	GroES-like superfamily	-	-	1.6e-158	568.9	alcohol dehydroge-se catalytic domain-containing protein [Eubacterium ventriosum]	Euryarchaeota; Methanomada group; Methanobacteria; Methanobacteriales; Methanobacteriaceae; Methanobacterium; Methanobacterium congolense;	Euryarchaeota_Methanobacteria
EC 1.1.1.1	China_stool	China_stool_ENA|OGZK01001309|OGZK01001309.1	China_stool_ENA|OGZK01001309|OGZK01001309.1_13	-	-	-	SSF50129	GroES-like	IPR011032	GroES-like superfamily	-	-	1.2e-194	689.1	alcohol dehydroge-se catalytic domain-containing protein [Methanobrevibacter smithii]	Euryarchaeota; Methanomada group; Methanobacteria; Methanobacteriales; Methanobacteriaceae; Methanobrevibacter; Methanobrevibacter smithii; Methanobrevibacter smithii ATCC 35061;	Euryarchaeota_Methanobacteria
EC 1.1.1.1	China_stool	China_stool_ENA|OGZK01025677|OGZK01025677.1	China_stool_ENA|OGZK01025677|OGZK01025677.1_1	-	-	-	-	-	-	-	-	-	7.7e-08	65.1	alcohol dehydroge-se catalytic domain-containing protein [Eubacterium ventriosum]	Euryarchaeota; Methanomada group; Methanobacteria; Methanobacteriales; Methanobacteriaceae; Methanobacterium; Methanobacterium congolense;	Euryarchaeota_Methanobacteria
EC 1.1.1.1	China_stool	China_stool_ENA|OGZW01000918|OGZW01000918.1	China_stool_ENA|OGZW01000918|OGZW01000918.1_22	-	-	-	SSF51735	#NAME?	IPR036291	-	-	-	1.6e-194	688.7	alcohol dehydroge-se catalytic domain-containing protein [Eubacterium ventriosum]	Euryarchaeota; Methanomada group; Methanobacteria; Methanobacteriales; Methanobacteriaceae; Methanobacterium; Methanobacterium congolense;	Euryarchaeota_Methanobacteria
EC 1.1.1.1	China_stool	China_stool_ENA|OGZZ01003255|OGZZ01003255.1	China_stool_ENA|OGZZ01003255|OGZZ01003255.1_5	-	-	-	SSF51735	#NAME?	IPR036291	-	-	-	7e-195	689.9	alcohol dehydroge-se catalytic domain-containing protein [Eubacterium ventriosum]	Euryarchaeota; Methanomada group; Methanobacteria; Methanobacteriales; Methanobacteriaceae; Methanobacterium; Methanobacterium congolense;	Euryarchaeota_Methanobacteria
EC 1.1.1.1	China_stool	China_stool_ENA|OHAQ01043297|OHAQ01043297.1	China_stool_ENA|OHAQ01043297|OHAQ01043297.1_1	-	-	-	-	-	-	-	-	-	3.6e-28	133.7	alcohol dehydroge-se catalytic domain-containing protein [Eubacterium ventriosum]	Euryarchaeota; Methanomada group; Methanobacteria; Methanobacteriales; Methanobacteriaceae; Methanobacterium; Methanobacterium congolense;	Euryarchaeota_Methanobacteria
EC 1.1.1.1	China_stool	China_stool_ENA|OHBE01000575|OHBE01000575.1	China_stool_ENA|OHBE01000575|OHBE01000575.1_14	-	-	-	SSF50129	GroES-like	IPR011032	GroES-like superfamily	-	-	1.2e-194	689.1	alcohol dehydroge-se catalytic domain-containing protein [Methanobrevibacter smithii]	Euryarchaeota; Methanomada group; Methanobacteria; Methanobacteriales; Methanobacteriaceae; Methanobrevibacter; Methanobrevibacter smithii;	Euryarchaeota_Methanobacteria
EC 1.1.1.1	China_stool	China_stool_ENA|OKRV01024586|OKRV01024586.1	China_stool_ENA|OKRV01024586|OKRV01024586.1_1	-	-	-	PF08240	Alcohol dehydroge-se GroES-like domain	IPR013154	Alcohol dehydroge-se, N-termi-l	-	-	1.4e-37	165.2	alcohol dehydroge-se catalytic domain-containing protein [Methanobrevibacter smithii]	Euryarchaeota; Methanomada group; Methanobacteria; Methanobacteriales; Methanobacteriaceae; Methanobrevibacter; Methanobrevibacter smithii;	Euryarchaeota_Methanobacteria
EC 1.1.1.1	China_stool	China_stool_ENA|OKRV01032706|OKRV01032706.1	China_stool_ENA|OKRV01032706|OKRV01032706.1_3	-	-	-	SSF51735	#NAME?	IPR036291	-	-	-	2.6e-115	424.9	alcohol dehydroge-se catalytic domain-containing protein [Methanobrevibacter smithii]	Euryarchaeota; Methanomada group; Methanobacteria; Methanobacteriales; Methanobacteriaceae; Methanobrevibacter; Methanobrevibacter smithii;	Euryarchaeota_Methanobacteria
EC 1.1.1.1	China_stool	China_stool_ENA|OKRW01000062|OKRW01000062.1	China_stool_ENA|OKRW01000062|OKRW01000062.1_97	-	-	-	SSF50129	GroES-like	IPR011032	GroES-like superfamily	-	-	1.2e-194	689.1	alcohol dehydroge-se catalytic domain-containing protein [Methanobrevibacter smithii]	Euryarchaeota; Methanomada group; Methanobacteria; Methanobacteriales; Methanobacteriaceae; Methanobrevibacter; Methanobrevibacter smithii;	Euryarchaeota_Methanobacteria
EC 1.1.1.1	China_stool	China_stool_ENA|OKSD01022886|OKSD01022886.1	China_stool_ENA|OKSD01022886|OKSD01022886.1_3	-	GH93	-	SSF50129	GroES-like	IPR011032	GroES-like superfamily	-	-	1.8e-57	231.9	alcohol dehydroge-se catalytic domain-containing protein [Bacteroides stercoris]	Euryarchaeota; Diaforarchaea group; Thermoplasmata; Methanomassiliicoccales; Methanomassiliicoccaceae; unclassified Methanomassiliicoccaceae; Methanomassiliicoccaceae archaeon DOK;	Euryarchaeota_Thermoplasmata_Methanomassiliicoccales
EC 1.1.1.1	China_stool	China_stool_ENA|OKSH01022987|OKSH01022987.1	China_stool_ENA|OKSH01022987|OKSH01022987.1_3	-	-	-	PF08240	Alcohol dehydroge-se GroES-like domain	IPR013154	Alcohol dehydroge-se, N-termi-l	-	-	4.7e-76	293.9	alcohol dehydroge-se catalytic domain-containing protein [Eggerthella lenta]	Euryarchaeota; Methanomada group; Methanobacteria; Methanobacteriales; Methanobacteriaceae; Methanobrevibacter; unclassified Methanobrevibacter; Methanobrevibacter sp. YE315;	Euryarchaeota_Methanobacteria
EC 1.1.1.1	dorsum_of_tongue	dorsum_of_tongue_SRS014684.fna_31584	dorsum_of_tongue_SRS014684.fna_31584_2	-	GH16	-	SSF50129	GroES-like	IPR011032	GroES-like superfamily	-	-	1.6e-219	771.9	alcohol dehydroge-se catalytic domain-containing protein [Oribacterium sinus]	Euryarchaeota; Diaforarchaea group; Thermoplasmata; unclassified Thermoplasmata; methanogenic archaeon ISO4-H5;	Euryarchaeota_Thermoplasmata_others
EC 1.1.1.1	dorsum_of_tongue	dorsum_of_tongue_SRS016002.fna_36189	dorsum_of_tongue_SRS016002.fna_36189_9	-	-	-	PF00465	Iron-containing alcohol dehydroge-se	IPR001670	Alcohol dehydroge-se, iron-type/glycerol dehydroge-se GldA	-	-	3.8e-90	342	alcohol dehydroge-se class IV [Clostridium hathewayi CAG:224]	Euryarchaeota; Diaforarchaea group; Thermoplasmata; Thermoplasmatales; unclassified Thermoplasmatales; unclassified Thermoplasmatales (miscellaneous); Thermoplasmatales archaeon BRNA1;	Euryarchaeota_Thermoplasmata_others
EC 1.1.1.1	dorsum_of_tongue	dorsum_of_tongue_SRS022719.fna_15883	dorsum_of_tongue_SRS022719.fna_15883_1	-	-	-	PF00465	Iron-containing alcohol dehydroge-se	IPR001670	Alcohol dehydroge-se, iron-type/glycerol dehydroge-se GldA	-	-	7.7e-84	320.9	alcohol dehydroge-se class IV [Clostridium hathewayi CAG:224]	Euryarchaeota; Diaforarchaea group; Thermoplasmata; Thermoplasmatales; unclassified Thermoplasmatales; unclassified Thermoplasmatales (miscellaneous); Thermoplasmatales archaeon BRNA1;	Euryarchaeota_Thermoplasmata_others
EC 1.1.1.1	dorsum_of_tongue	dorsum_of_tongue_SRS142787.fna_54413	dorsum_of_tongue_SRS142787.fna_54413_9	-	-	-	PF00465	Iron-containing alcohol dehydroge-se	IPR001670	Alcohol dehydroge-se, iron-type/glycerol dehydroge-se GldA	-	-	2.2e-90	342.8	alcohol dehydroge-se class IV [Clostridium hathewayi CAG:224]	Euryarchaeota; Diaforarchaea group; Thermoplasmata; Thermoplasmatales; unclassified Thermoplasmatales; unclassified Thermoplasmatales (miscellaneous); Thermoplasmatales archaeon BRNA1;	Euryarchaeota_Thermoplasmata_others
EC 1.1.1.1	dorsum_of_tongue	dorsum_of_tongue_SRS144512.fna_33550	dorsum_of_tongue_SRS144512.fna_33550_1	-	-	-	-	-	-	-	-	-	1.5e-10	74.3	Alcohol dehydroge-se, class IV [[Eubacterium]	Euryarchaeota; Stenosarchaea group; Methanomicrobia; Methanosarcinales; Methanosarcinaceae; Methanosarcina;	Euryarchaeota_Methanomicrobia
EC 1.1.1.1	Gingiva	Gingiva_SRS015215.fna_1086	Gingiva_SRS015215.fna_1086_7	-	-	-	PF00465	Iron-containing alcohol dehydrogenase	IPR001670	Alcohol dehydrogenase, iron-type/glycerol dehydrogenase GldA	-	-	9.6e-217	762.7	Alcohol dehydrogenase, class IV [[Eubacterium]	Euryarchaeota; Stenosarchaea group; Methanomicrobia; Methanosarcinales; Methanosarcinaceae; Methanosarcina; Methanosarcina lacustris; Methanosarcina lacustris Z-7289;	Euryarchaeota_Methanomicrobia
EC 1.1.1.1	Gingiva	Gingiva_SRS015803.fna_contig-100_14.37135	Gingiva_SRS015803.fna_contig-100_14.37135_2	-	-	-	PF00465	Iron-containing alcohol dehydrogenase	IPR001670	Alcohol dehydrogenase, iron-type/glycerol dehydrogenase GldA	-	-	2.2e-213	751.5	Alcohol dehydrogenase, class IV [[Eubacterium]	Euryarchaeota; Stenosarchaea group; Methanomicrobia; Methanosarcinales; Methanosarcinaceae; Methanosarcina; Methanosarcina lacustris; Methanosarcina lacustris Z-7289;	Euryarchaeota_Methanomicrobia
EC 1.1.1.1	Gingiva	Gingiva_SRS016575.fna_18603	Gingiva_SRS016575.fna_18603_1	-	-	-	PF00465	Iron-containing alcohol dehydrogenase	IPR001670	Alcohol dehydrogenase, iron-type/glycerol dehydrogenase GldA	-	-	9.6e-217	762.7	Alcohol dehydrogenase, class IV [[Eubacterium]	Euryarchaeota; Stenosarchaea group; Methanomicrobia; Methanosarcinales; Methanosarcinaceae; Methanosarcina; Methanosarcina lacustris; Methanosarcina lacustris Z-7289;	Euryarchaeota_Methanomicrobia
EC 1.1.1.1	Gingiva	Gingiva_SRS051930.fna_1685	Gingiva_SRS051930.fna_1685_1	-	-	-	PF00465	Iron-containing alcohol dehydrogenase	IPR001670	Alcohol dehydrogenase, iron-type/glycerol dehydrogenase GldA	-	-	4.9e-134	487.3	Alcohol dehydrogenase, class IV [[Eubacterium]	Euryarchaeota; Stenosarchaea group; Methanomicrobia; Methanosarcinales; Methanosarcinaceae; Methanosarcina; Methanosarcina lacustris; Methanosarcina lacustris Z-7289;	Euryarchaeota_Methanomicrobia
EC 1.1.1.1	Gingiva	Gingiva_SRS077245.fna_30162	Gingiva_SRS077245.fna_30162_6	-	-	-	PF00465	Iron-containing alcohol dehydrogenase	IPR001670	Alcohol dehydrogenase, iron-type/glycerol dehydrogenase GldA	-	-	9.6e-217	762.7	Alcohol dehydrogenase, class IV [[Eubacterium]	Euryarchaeota; Stenosarchaea group; Methanomicrobia; Methanosarcinales; Methanosarcinaceae; Methanosarcina; Methanosarcina lacustris; Methanosarcina lacustris Z-7289;	Euryarchaeota_Methanomicrobia
EC 1.1.1.1	oral	gnl|BGI|HMFNLCAP_57	gnl|BGI|HMFNLCAP_57_3	-	-	-	SSF50129	GroES-like	IPR011032	GroES-like superfamily	-	-	1.4e-192	682.2	alcohol dehydroge-se catalytic domain-containing protein [Methanobrevibacter oralis]	Euryarchaeota; Methanomada group; Methanobacteria; Methanobacteriales; Methanobacteriaceae; Methanobrevibacter; unclassified Methanobrevibacter; Methanobrevibacter sp. YE315;	Euryarchaeota_Methanobacteria
EC 1.1.1.1	gut	gut_SRS013476.fna_25376	gut_SRS013476.fna_25376_1	-	GH16	-	SSF50129	GroES-like	IPR011032	GroES-like superfamily	-	-	8.3e-168	599.7	alcohol dehydroge-se catalytic domain-containing protein [Candidatus Methanomassiliicoccus intesti-lis]	Euryarchaeota; Diaforarchaea group; Thermoplasmata; Methanomassiliicoccales; Methanomassiliicoccaceae; Methanomassiliicoccus; Candidatus Methanomassiliicoccus intestinalis;	Euryarchaeota_Thermoplasmata_Methanomassiliicoccales
EC 1.1.1.1	gut	gut_SRS013476.fna_703	gut_SRS013476.fna_703_1	-	-	-	SSF53720	ALDH-like	IPR016161	Aldehyde/histidinol dehydroge-se	-	-	4.1e-132	481.5	alcohol dehydroge-se class IV [Clostridium sp. CAG:440]	Euryarchaeota; Diaforarchaea group; Thermoplasmata; Methanomassiliicoccales; Methanomassiliicoccaceae; Methanomassiliicoccus; Candidatus Methanomassiliicoccus intestinalis;	Euryarchaeota_Thermoplasmata_Methanomassiliicoccales
EC 1.1.1.1	gut	gut_SRS013639.fna_36200	gut_SRS013639.fna_36200_2	-	-	-	SSF51735	#NAME?	IPR036291	-	-	-	7e-195	689.9	alcohol dehydroge-se catalytic domain-containing protein [Eubacterium ventriosum]	Euryarchaeota; Methanomada group; Methanobacteria; Methanobacteriales; Methanobacteriaceae; Methanobacterium; Methanobacterium congolense;	Euryarchaeota_Methanobacteria
EC 1.1.1.1	gut	gut_SRS013639.fna_37583	gut_SRS013639.fna_37583_4	-	GH93	-	PF08240	Alcohol dehydroge-se GroES-like domain	IPR013154	Alcohol dehydroge-se, N-termi-l	-	-	8.7e-135	490.3	alcohol dehydroge-se catalytic domain-containing protein [Lachnoclostridium sp. An298]	Euryarchaeota; Diaforarchaea group; Thermoplasmata; Methanomassiliicoccales; Methanomassiliicoccaceae; unclassified Methanomassiliicoccaceae; Methanomassiliicoccaceae archaeon DOK;	Euryarchaeota_Thermoplasmata_Methanomassiliicoccales
EC 1.1.1.1	gut	gut_SRS013965.fna_37155	gut_SRS013965.fna_37155_3	-	-	-	SSF56796	Dehydroqui-te synthase-like	-	-	-	-	4.5e-71	277.3	alcohol dehydroge-se [Clostridiales bacterium 41_21_two_genomes]	Euryarchaeota; Stenosarchaea group; Methanomicrobia; Methanomicrobiales; Methanomicrobiaceae; Methanolacinia; Methanolacinia petrolearia; Methanolacinia petrolearia DSM 11571;	Euryarchaeota_Methanomicrobia
EC 1.1.1.1	gut	gut_SRS014235.fna_24009	gut_SRS014235.fna_24009_1	-	-	-	SSF50129	GroES-like	IPR011032	GroES-like superfamily	-	-	2e-194	688.3	alcohol dehydroge-se catalytic domain-containing protein [Methanobrevibacter smithii]	Euryarchaeota; Methanomada group; Methanobacteria; Methanobacteriales; Methanobacteriaceae; Methanobrevibacter; Methanobrevibacter smithii;	Euryarchaeota_Methanobacteria
EC 1.1.1.1	gut	gut_SRS014412.fna_983	gut_SRS014412.fna_983_3	-	-	-	cd08237	ribitol-5-phosphate_DH	-	-	-	-	6.6e-193	683.3	alcohol dehydroge-se catalytic domain-containing protein [Eubacterium ventriosum]	Euryarchaeota; Methanomada group; Methanobacteria; Methanobacteriales; Methanobacteriaceae; Methanobacterium; Methanobacterium congolense;	Euryarchaeota_Methanobacteria
EC 1.1.1.1	gut	gut_SRS014459.fna_9577	gut_SRS014459.fna_9577_1	-	-	-	PF00465	Iron-containing alcohol dehydroge-se	IPR001670	Alcohol dehydroge-se, iron-type/glycerol dehydroge-se GldA	-	-	3.8e-224	787.3	alcohol dehydroge-se class IV [Brachyspira sp. CAG:484]	Euryarchaeota; Thermococci; Thermococcales; Thermococcaceae; Thermococcus; Thermococcus paralvinellae;	Euryarchaeota_Thermococci
EC 1.1.1.1	gut	gut_SRS014923.fna_39269	gut_SRS014923.fna_39269_37	-	-	-	SSF50129	GroES-like	IPR011032	GroES-like superfamily	-	-	1.2e-194	689.1	alcohol dehydroge-se catalytic domain-containing protein [Methanobrevibacter smithii]	Euryarchaeota; Methanomada group; Methanobacteria; Methanobacteriales; Methanobacteriaceae; Methanobrevibacter; Methanobrevibacter smithii; Methanobrevibacter smithii ATCC 35061;	Euryarchaeota_Methanobacteria
EC 1.1.1.1	gut	gut_SRS014979.fna_19652	gut_SRS014979.fna_19652_1	-	-	-	SSF50129	GroES-like	IPR011032	GroES-like superfamily	-	-	1.2e-194	689.1	alcohol dehydroge-se catalytic domain-containing protein [Methanobrevibacter smithii]	Euryarchaeota; Methanomada group; Methanobacteria; Methanobacteriales; Methanobacteriaceae; Methanobrevibacter; Methanobrevibacter smithii; Methanobrevibacter smithii ATCC 35061;	Euryarchaeota_Methanobacteria
EC 1.1.1.1	gut	gut_SRS015190.fna_7709	gut_SRS015190.fna_7709_1	-	-	-	PF00465	Iron-containing alcohol dehydroge-se	IPR001670	Alcohol dehydroge-se, iron-type/glycerol dehydroge-se GldA	-	-	3.7e-76	294.3	alcohol dehydroge-se [Blastocystis sp. subtype 4]	TACK group; Thaumarchaeota; unclassified Thaumarchaeota; Candidatus Nitrosopelagicus; Candidatus Nitrosopelagicus brevis;	TACK_Thaumarchaeota
EC 1.1.1.1	gut	gut_SRS015246.fna_11383	gut_SRS015246.fna_11383_3	-	-	-	SSF51735	#NAME?	IPR036291	-	-	-	7e-195	689.9	alcohol dehydroge-se catalytic domain-containing protein [Eubacterium ventriosum]	Euryarchaeota; Methanomada group; Methanobacteria; Methanobacteriales; Methanobacteriaceae; Methanobacterium; Methanobacterium congolense;	Euryarchaeota_Methanobacteria
EC 1.1.1.1	gut	gut_SRS015264.fna_6748	gut_SRS015264.fna_6748_3	-	GH16	-	SSF50129	GroES-like	IPR011032	GroES-like superfamily	-	-	4.8e-177	630.6	alcohol dehydroge-se GroES domain protein [Clostridium sp. CAG:768]	TACK group; Thaumarchaeota; Nitrosopumilales; Nitrosopumilaceae; Nitrosopumilus; Candidatus Nitrosopumilus sediminis;	TACK_Thaumarchaeota
EC 1.1.1.1	gut	gut_SRS015280.fna_2673	gut_SRS015280.fna_2673_4	-	-	-	-	-	-	-	-	-	8.5e-23	115.9	alcohol dehydroge-se catalytic domain-containing protein [Eubacterium ventriosum]	Euryarchaeota; Methanomada group; Methanobacteria; Methanobacteriales; Methanobacteriaceae; Methanobacterium; Methanobacterium congolense;	Euryarchaeota_Methanobacteria
EC 1.1.1.1	gut	gut_SRS015280.fna_2673	gut_SRS015280.fna_2673_3	-	-	-	SSF50129	GroES-like	IPR011032	GroES-like superfamily	-	-	3.9e-159	570.9	alcohol dehydroge-se catalytic domain-containing protein [Eubacterium ventriosum]	Euryarchaeota; Methanomada group; Methanobacteria; Methanobacteriales; Methanobacteriaceae; Methanobacterium; Methanobacterium congolense;	Euryarchaeota_Methanobacteria
EC 1.1.1.1	gut	gut_SRS015431.fna_62367	gut_SRS015431.fna_62367_3	-	-	-	SSF50129	GroES-like	IPR011032	GroES-like superfamily	-	-	7.4e-138	500	alcohol dehydroge-se catalytic domain-containing protein [Methanobrevibacter smithii]	Euryarchaeota; Methanomada group; Methanobacteria; Methanobacteriales; Methanobacteriaceae; Methanobrevibacter; Methanobrevibacter smithii;	Euryarchaeota_Methanobacteria
EC 1.1.1.1	gut	gut_SRS015663.fna_33013	gut_SRS015663.fna_33013_6	-	-	-	cd08551	Fe-ADH	-	-	-	-	7.6e-214	753.1	alcohol dehydroge-se [Eubacterium sp. CAG:180]	Euryarchaeota; Diaforarchaea group; Thermoplasmata; Methanomassiliicoccales; Methanomassiliicoccaceae; Methanomassiliicoccus; Candidatus Methanomassiliicoccus intestinalis;	Euryarchaeota_Thermoplasmata_Methanomassiliicoccales
EC 1.1.1.1	gut	gut_SRS015782.fna_11137	gut_SRS015782.fna_11137_3	-	-	-	PF08240	Alcohol dehydroge-se GroES-like domain	IPR013154	Alcohol dehydroge-se, N-termi-l	-	-	1.1e-40	175.6	alcohol dehydroge-se catalytic domain-containing protein [Eubacterium ventriosum]	Euryarchaeota; Methanomada group; Methanobacteria; Methanobacteriales; Methanobacteriaceae; Methanobacterium; Methanobacterium congolense;	Euryarchaeota_Methanobacteria
EC 1.1.1.1	gut	gut_SRS016203.fna_2533	gut_SRS016203.fna_2533_4	-	-	-	SSF50129	GroES-like	IPR011032	GroES-like superfamily	-	-	2.5e-09	70.1	alcohol dehydroge-se [Prevotella sp.]	Euryarchaeota; Diaforarchaea group; Thermoplasmata; Methanomassiliicoccales; Methanomassiliicoccaceae; unclassified Methanomassiliicoccaceae; Methanomassiliicoccaceae archaeon DOK;	Euryarchaeota_Thermoplasmata_Methanomassiliicoccales
EC 1.1.1.1	gut	gut_SRS016203.fna_2533	gut_SRS016203.fna_2533_5	-	GH93	-	SSF50129	GroES-like	IPR011032	GroES-like superfamily	-	-	3.2e-68	267.7	alcohol dehydroge-se [Prevotella sp.]	Euryarchaeota; Diaforarchaea group; Thermoplasmata; Methanomassiliicoccales; Methanomassiliicoccaceae; unclassified Methanomassiliicoccaceae; Methanomassiliicoccaceae archaeon DOK;	Euryarchaeota_Thermoplasmata_Methanomassiliicoccales
EC 1.1.1.1	gut	gut_SRS016753.fna_5540	gut_SRS016753.fna_5540_2	-	-	-	SSF51735	#NAME?	IPR036291	-	-	-	7e-195	689.9	alcohol dehydroge-se catalytic domain-containing protein [Eubacterium ventriosum]	Euryarchaeota; Methanomada group; Methanobacteria; Methanobacteriales; Methanobacteriaceae; Methanobacterium; Methanobacterium congolense;	Euryarchaeota_Methanobacteria
EC 1.1.1.1	gut	gut_SRS017307.fna_27244	gut_SRS017307.fna_27244_11	-	-	-	cd08186	Fe-ADH-like	-	-	-	-	7.4e-228	799.7	alcohol dehydroge-se [Candidatus Melai-bacteria bacterium MEL.A1]	Euryarchaeota; Thermococci; Thermococcales; Thermococcaceae; Thermococcus; Thermococcus paralvinellae;	Euryarchaeota_Thermococci
EC 1.1.1.1	gut	gut_SRS018656.fna_6554	gut_SRS018656.fna_6554_1	-	-	-	SSF56796	Dehydroqui-te synthase-like	-	-	-	-	7.1e-65	256.5	alcohol dehydroge-se [Alistipes sp. 56_11]	Euryarchaeota; Methanomada group; Methanococci; Methanococcales; Methanococcaceae; Methanococcus; Methanococcus maripaludis; Methanococcus maripaludis KA1;	Euryarchaeota_Methanococci
EC 1.1.1.1	gut	gut_SRS018732.fna_8081	gut_SRS018732.fna_8081_2	-	-	-	SSF50129	GroES-like	IPR011032	GroES-like superfamily	-	-	1.5e-135	492.3	alcohol dehydroge-se catalytic domain-containing protein [Eubacterium ventriosum]	Euryarchaeota; Methanomada group; Methanobacteria; Methanobacteriales; Methanobacteriaceae; Methanobacterium; Methanobacterium congolense;	Euryarchaeota_Methanobacteria
EC 1.1.1.1	gut	gut_SRS019068.fna_88762	gut_SRS019068.fna_88762_1	-	GT2	-	PF08240	Alcohol dehydroge-se GroES-like domain	IPR013154	Alcohol dehydroge-se, N-termi-l	-	-	3.6e-58	235.7	alcohol dehydroge-se catalytic domain-containing protein [Hydrogenispora ethanolica]	TACK group; Crenarchaeota; Thermoprotei; Sulfolobales; Sulfolobaceae; Acidianus; Acidianus brierleyi;	TACK_Crenarchaeota_Thermoprotei
EC 1.1.1.1	gut	gut_SRS019068.fna_contig-100_2206.435454	gut_SRS019068.fna_contig-100_2206.435454_2	-	-	-	PF08240	Alcohol dehydroge-se GroES-like domain	IPR013154	Alcohol dehydroge-se, N-termi-l	-	-	7.4e-74	286.6	alcohol dehydroge-se catalytic domain-containing protein [Methanobrevibacter smithii]	Euryarchaeota; Methanomada group; Methanobacteria; Methanobacteriales; Methanobacteriaceae; Methanobrevibacter; Methanobrevibacter smithii;	Euryarchaeota_Methanobacteria
EC 1.1.1.1	gut	gut_SRS019693.fna_498	gut_SRS019693.fna_498_2	-	-	-	PF08240	Alcohol dehydroge-se GroES-like domain	IPR013154	Alcohol dehydroge-se, N-termi-l	-	-	4e-103	384.4	alcohol dehydroge-se catalytic domain-containing protein [Eubacterium ventriosum]	Euryarchaeota; Methanomada group; Methanobacteria; Methanobacteriales; Methanobacteriaceae; Methanobacterium; Methanobacterium congolense;	Euryarchaeota_Methanobacteria
EC 1.1.1.27	China_stool	China_stool_ENA|OGWU01010858|OGWU01010858.1	China_stool_ENA|OGWU01010858|OGWU01010858.1_4	-	-	-	PF13183	4Fe-4S dicluster domain	IPR017896	4Fe-4S ferredoxin-type, iron-sulphur binding domain	-	3.D.7.1.2	1.6e-161	579.3	lactate utilization protein [Methanobrevibacter millerae]	Euryarchaeota; Methanomada group; Methanobacteria; Methanobacteriales; Methanobacteriaceae; Methanobrevibacter; unclassified Methanobrevibacter; Methanobrevibacter sp. YE315;	Euryarchaeota_Methanobacteria
EC 1.1.1.27	China_stool	China_stool_ENA|OGXX01000362|OGXX01000362.1	China_stool_ENA|OGXX01000362|OGXX01000362.1_53	-	-	-	PF02589	LUD domain	IPR003741	LUD domain	-	3.D.7.1.2	1.2e-161	579.7	lactate utilization protein [Methanobrevibacter woesei]	Euryarchaeota; Methanomada group; Methanobacteria; Methanobacteriales; Methanobacteriaceae; Methanobrevibacter; Methanobrevibacter millerae;	Euryarchaeota_Methanobacteria
EC 1.1.1.27	China_stool	China_stool_ENA|OGZW01032094|OGZW01032094.1	China_stool_ENA|OGZW01032094|OGZW01032094.1_3	-	-	-	PF02589	LUD domain	IPR003741	LUD domain	-	-	6.5e-32	146.4	lactate utilization protein [[Eubacterium]	Euryarchaeota; Methanomada group; Methanobacteria; Methanobacteriales; Methanobacteriaceae; Methanobrevibacter; Methanobrevibacter smithii; Methanobrevibacter smithii ATCC 35061;	Euryarchaeota_Methanobacteria
EC 1.1.1.27	China_stool	China_stool_ENA|OKSC01000023|OKSC01000023.1	China_stool_ENA|OKSC01000023|OKSC01000023.1_43	-	-	-	SSF46548	alpha-helical ferredoxin	-	-	-	-	1.9e-220	775	lactate utilization protein [Methanobrevibacter woesei]	Euryarchaeota; Methanomada group; Methanobacteria; Methanobacteriales; Methanobacteriaceae; Methanobrevibacter; unclassified Methanobrevibacter; Methanobrevibacter sp. YE315;	Euryarchaeota_Methanobacteria
EC 1.1.1.27	oral	gnl|BGI|HMFNLCAP_79	gnl|BGI|HMFNLCAP_79_12	-	-	-	SSF100950	#NAME?	IPR037171	-	-	3.D.7.1.1	1e-221	779.2	lactate utilization protein [Methanobrevibacter oralis]	Euryarchaeota; Methanomada group; Methanobacteria; Methanobacteriales; Methanobacteriaceae; Methanobrevibacter; Methanobrevibacter smithii;	Euryarchaeota_Methanobacteria
EC 1.1.1.27	gut	gut_SRS014235.fna_contig-100_1374.134998	gut_SRS014235.fna_contig-100_1374.134998_1	-	-	-	-	-	-	-	-	-	2.9e-07	63.2	lactate utilization protein [Methanobrevibacter smithii]	Euryarchaeota; Methanomada group; Methanobacteria; Methanobacteriales; Methanobacteriaceae; Methanobrevibacter; Methanobrevibacter smithii;	Euryarchaeota_Methanobacteria
EC 1.1.1.27	gut	gut_SRS015280.fna_9064	gut_SRS015280.fna_9064_3	-	-	-	PF02589	LUD domain	IPR003741	LUD domain	-	-	2e-101	378.6	lactate utilization protein [Clostridiales bacterium]	Euryarchaeota; Methanomada group; Methanobacteria; Methanobacteriales; Methanobacteriaceae; Methanobacterium; Methanobacterium formicicum;	Euryarchaeota_Methanobacteria
EC 1.1.1.27	gut	gut_SRS019638.fna_11690	gut_SRS019638.fna_11690_4	-	-	-	PF02589	LUD domain	IPR003741	LUD domain	-	-	9.9e-109	402.9	lactate utilization protein [Clostridiales bacterium]	Euryarchaeota; Methanomada group; Methanobacteria; Methanobacteriales; Methanobacteriaceae; Methanobacterium; Methanobacterium formicicum;	Euryarchaeota_Methanobacteria
EC 1.2.1.3	China_stool	China_stool_ENA|OGWU01001155|OGWU01001155.1	China_stool_ENA|OGWU01001155|OGWU01001155.1_17	-	-	-	SSF53720	ALDH-like	IPR016161	Aldehyde/histidinol dehydroge-se	-	-	7.6e-216	760	aldehyde dehydroge-se family protein [Methanobrevibacter smithii]	Euryarchaeota; Methanomada group; Methanobacteria; Methanobacteriales; Methanobacteriaceae; Methanobrevibacter; Methanobrevibacter millerae;	Euryarchaeota_Methanobacteria
EC 1.2.1.3	China_stool	China_stool_ENA|OGWV01037306|OGWV01037306.1	China_stool_ENA|OGWV01037306|OGWV01037306.1_1	-	-	-	SSF53720	ALDH-like	IPR016161	Aldehyde/histidinol dehydroge-se	-	-	3.3e-118	434.5	aldehyde dehydroge-se (acceptor) [Coprococcus catus GD/7]	Euryarchaeota; Methanomada group; Methanobacteria; Methanobacteriales; Methanobacteriaceae; Methanobrevibacter; Methanobrevibacter olleyae;	Euryarchaeota_Methanobacteria
EC 1.2.1.3	China_stool	China_stool_ENA|OGXQ01000040|OGXQ01000040.1	China_stool_ENA|OGXQ01000040|OGXQ01000040.1_57	-	-	-	SSF53720	ALDH-like	IPR016161	Aldehyde/histidinol dehydroge-se	-	-	4.1e-262	913.7	aldehyde dehydroge-se family protein [Methanobrevibacter smithii]	Euryarchaeota; Methanomada group; Methanobacteria; Methanobacteriales; Methanobacteriaceae; Methanobrevibacter; Methanobrevibacter smithii;	Euryarchaeota_Methanobacteria
EC 1.2.1.3	China_stool	China_stool_ENA|OGXS01018595|OGXS01018595.1	China_stool_ENA|OGXS01018595|OGXS01018595.1_1	-	-	-	PF00171	Aldehyde dehydroge-se family	IPR015590	Aldehyde dehydroge-se domain	-	-	1.1e-118	436	aldehyde dehydroge-se family protein [Hungatella hathewayi]	Euryarchaeota; Methanomada group; Methanobacteria; Methanobacteriales; Methanobacteriaceae; Methanobrevibacter;	Euryarchaeota_Methanobacteria
EC 1.2.1.3	China_stool	China_stool_ENA|OGXX01003388|OGXX01003388.1	China_stool_ENA|OGXX01003388|OGXX01003388.1_4	-	-	-	PF00171	Aldehyde dehydroge-se family	IPR015590	Aldehyde dehydroge-se domain	-	-	4.9e-215	757.3	aldehyde dehydroge-se family protein [Methanobrevibacter smithii]	Euryarchaeota; Methanomada group; Methanobacteria; Methanobacteriales; Methanobacteriaceae; Methanobrevibacter; Methanobrevibacter smithii;	Euryarchaeota_Methanobacteria
EC 1.2.1.3	China_stool	China_stool_ENA|OGXX01019661|OGXX01019661.1	China_stool_ENA|OGXX01019661|OGXX01019661.1_1	-	-	-	SSF53720	ALDH-like	IPR016161	Aldehyde/histidinol dehydroge-se	-	-	2.8e-237	831.2	aldehyde dehydroge-se family protein [Clostridium sp. 1001175st1 A10]	Euryarchaeota; Methanomada group; Methanobacteria; Methanobacteriales; Methanobacteriaceae; Methanobrevibacter; Methanobrevibacter olleyae;	Euryarchaeota_Methanobacteria
EC 1.2.1.3	China_stool	China_stool_ENA|OGYF01047474|OGYF01047474.1	China_stool_ENA|OGYF01047474|OGYF01047474.1_3	-	-	-	PF00171	Aldehyde dehydroge-se family	IPR015590	Aldehyde dehydroge-se domain	-	-	2.1e-80	308.5	aldehyde dehydroge-se family protein [Oscillibacter sp. 1-3]	Euryarchaeota; Stenosarchaea group; Halobacteria; Natrialbales; Natrialbaceae; Natronolimnobius; Natronolimnobius sulfurireducens;	Euryarchaeota_Halobacteria
EC 1.2.1.3	China_stool	China_stool_ENA|OGYK01027582|OGYK01027582.1	China_stool_ENA|OGYK01027582|OGYK01027582.1_1	-	-	-	SSF53720	ALDH-like	IPR016161	Aldehyde/histidinol dehydroge-se	-	-	3.9e-30	140.2	aldehyde dehydroge-se [Coprococcus catus]	Euryarchaeota; Methanomada group; Methanobacteria; Methanobacteriales; Methanobacteriaceae; Methanobrevibacter;	Euryarchaeota_Methanobacteria
EC 1.2.1.3	China_stool	China_stool_ENA|OGZV01022452|OGZV01022452.1	China_stool_ENA|OGZV01022452|OGZV01022452.1_1	-	-	-	PF00171	Aldehyde dehydroge-se family	IPR015590	Aldehyde dehydroge-se domain	-	-	1.6e-166	595.5	aldehyde dehydroge-se [Coprococcus catus]	Euryarchaeota; Methanomada group; Methanobacteria; Methanobacteriales; Methanobacteriaceae; Methanobrevibacter; unclassified Methanobrevibacter; Methanobrevibacter sp. AbM4;	Euryarchaeota_Methanobacteria
EC 1.2.1.3	China_stool	China_stool_ENA|OGZV01027181|OGZV01027181.1	China_stool_ENA|OGZV01027181|OGZV01027181.1_1	-	-	-	PF00171	Aldehyde dehydroge-se family	IPR015590	Aldehyde dehydroge-se domain	-	-	5.2e-50	206.8	aldehyde dehydroge-se [Coprococcus catus]	Euryarchaeota; Methanomada group; Methanobacteria; Methanobacteriales; Methanobacteriaceae; Methanobrevibacter; Methanobrevibacter olleyae;	Euryarchaeota_Methanobacteria
EC 1.2.1.3	China_stool	China_stool_ENA|OHAG01018987|OHAG01018987.1	China_stool_ENA|OHAG01018987|OHAG01018987.1_2	-	-	-	PF00171	Aldehyde dehydroge-se family	IPR015590	Aldehyde dehydroge-se domain	-	-	7.4e-186	659.8	aldehyde dehydroge-se [Coprococcus catus]	Euryarchaeota; Methanomada group; Methanobacteria; Methanobacteriales; Methanobacteriaceae; Methanobrevibacter; Methanobrevibacter olleyae;	Euryarchaeota_Methanobacteria
EC 1.2.1.3	China_stool	China_stool_ENA|OHBJ01049035|OHBJ01049035.1	China_stool_ENA|OHBJ01049035|OHBJ01049035.1_1	-	-	-	SSF53720	ALDH-like	IPR016161	Aldehyde/histidinol dehydroge-se	-	-	6.5e-87	330.9	aldehyde dehydroge-se family protein [Clostridia bacterium]	Euryarchaeota; Methanomada group; Methanobacteria; Methanobacteriales; Methanobacteriaceae; Methanobrevibacter;	Euryarchaeota_Methanobacteria
EC 1.2.1.3	China_stool	China_stool_ENA|OHBM01000019|OHBM01000019.1	China_stool_ENA|OHBM01000019|OHBM01000019.1_12	-	-	-	cd07122	ALDH_F20_ACDH	-	-	-	-	4.9e-260	906.7	aldehyde dehydroge-se family protein [Candidatus Gastra-erophilales bacterium]	Euryarchaeota; Stenosarchaea group; Methanomicrobia; Methanosarcinales; Methanosarcinaceae; Methanosarcina; Methanosarcina thermophila;	Euryarchaeota_Methanomicrobia
EC 1.2.1.3	China_stool	China_stool_ENA|OKRV01031090|OKRV01031090.1	China_stool_ENA|OKRV01031090|OKRV01031090.1_1	-	-	-	PF00171	Aldehyde dehydroge-se family	IPR015590	Aldehyde dehydroge-se domain	-	-	1.2e-36	162.2	aldehyde dehydroge-se family protein [Methanobrevibacter smithii]	Euryarchaeota; Methanomada group; Methanobacteria; Methanobacteriales; Methanobacteriaceae; Methanobrevibacter; Methanobrevibacter smithii;	Euryarchaeota_Methanobacteria
EC 1.2.1.3	China_stool	China_stool_ENA|OKRW01000062|OKRW01000062.1	China_stool_ENA|OKRW01000062|OKRW01000062.1_5	-	-	-	PF00171	Aldehyde dehydroge-se family	IPR015590	Aldehyde dehydroge-se domain	-	-	4.1e-262	913.7	aldehyde dehydroge-se family protein [Methanobrevibacter smithii]	Euryarchaeota; Methanomada group; Methanobacteria; Methanobacteriales; Methanobacteriaceae; Methanobrevibacter; Methanobrevibacter smithii;	Euryarchaeota_Methanobacteria
EC 1.2.1.3	China_stool	China_stool_ENA|OKSC01017063|OKSC01017063.1	China_stool_ENA|OKSC01017063|OKSC01017063.1_2	-	-	-	SSF53720	ALDH-like	IPR016161	Aldehyde/histidinol dehydroge-se	-	-	8.3e-260	906	aldehyde dehydroge-se family protein [Clostridiales bacterium]	Euryarchaeota; Diaforarchaea group; Thermoplasmata; Methanomassiliicoccales; Methanomassiliicoccaceae; unclassified Methanomassiliicoccaceae; Methanomassiliicoccaceae archaeon DOK;	Euryarchaeota_Thermoplasmata_Methanomassiliicoccales
EC 1.2.1.3	China_stool	China_stool_ENA|OKSC01017841|OKSC01017841.1	China_stool_ENA|OKSC01017841|OKSC01017841.1_4	-	-	-	PF00171	Aldehyde dehydroge-se family	IPR015590	Aldehyde dehydroge-se domain	-	-	1.8e-49	205.7	aldehyde dehydroge-se family protein [Methanomassiliicoccaceae archaeon DOK]	Euryarchaeota; Diaforarchaea group; Thermoplasmata; Methanomassiliicoccales; Methanomassiliicoccaceae; unclassified Methanomassiliicoccaceae; Methanomassiliicoccaceae archaeon DOK;	Euryarchaeota_Thermoplasmata_Methanomassiliicoccales
EC 1.2.1.3	China_stool	China_stool_ENA|OKSC01036688|OKSC01036688.1	China_stool_ENA|OKSC01036688|OKSC01036688.1_2	-	-	-	PF00171	Aldehyde dehydroge-se family	IPR015590	Aldehyde dehydroge-se domain	-	-	4.2e-139	504.2	aldehyde dehydroge-se family protein [Methanomassiliicoccaceae archaeon DOK]	Euryarchaeota; Diaforarchaea group; Thermoplasmata; Methanomassiliicoccales; Methanomassiliicoccaceae; unclassified Methanomassiliicoccaceae; Methanomassiliicoccaceae archaeon DOK;	Euryarchaeota_Thermoplasmata_Methanomassiliicoccales
EC 1.2.1.3	dorsum_of_tongue	dorsum_of_tongue_SRS011115.fna_50056	dorsum_of_tongue_SRS011115.fna_50056_1	-	-	-	SSF53720	ALDH-like	IPR016161	Aldehyde/histidinol dehydroge-se	-	-	1e-15	91.7	aldehyde dehydroge-se (-D) family protein [Oribacterium sinus F0268]	Euryarchaeota; Methanomada group; Methanobacteria; Methanobacteriales; Methanobacteriaceae; Methanobrevibacter; Methanobrevibacter olleyae;	Euryarchaeota_Methanobacteria
EC 1.2.1.3	dorsum_of_tongue	dorsum_of_tongue_SRS015209.fna_10843	dorsum_of_tongue_SRS015209.fna_10843_1	-	-	-	PF00171	Aldehyde dehydroge-se family	IPR015590	Aldehyde dehydroge-se domain	-	-	1.4e-76	295.8	aldehyde dehydroge-se B [Oribacterium sp. oral taxon 108 str. F0425]	Euryarchaeota; Methanomada group; Methanobacteria; Methanobacteriales; Methanobacteriaceae; Methanobrevibacter; unclassified Methanobrevibacter; Methanobrevibacter sp. AbM4;	Euryarchaeota_Methanobacteria
EC 1.2.1.3	dorsum_of_tongue	dorsum_of_tongue_SRS015644.fna_16012	dorsum_of_tongue_SRS015644.fna_16012_2	-	-	-	PF00171	Aldehyde dehydroge-se family	IPR015590	Aldehyde dehydroge-se domain	-	-	1.6e-17	97.8	aldehyde dehydroge-se (-D) family protein [Oribacterium sinus F0268]	Euryarchaeota; Methanomada group; Methanobacteria; Methanobacteriales; Methanobacteriaceae; Methanobrevibacter; Methanobrevibacter olleyae;	Euryarchaeota_Methanobacteria
EC 1.2.1.3	dorsum_of_tongue	dorsum_of_tongue_SRS016740.fna_10789	dorsum_of_tongue_SRS016740.fna_10789_2	-	-	-	PF00171	Aldehyde dehydroge-se family	IPR015590	Aldehyde dehydroge-se domain	-	-	8.5e-77	296.6	aldehyde dehydroge-se B [Oribacterium sp. oral taxon 108 str. F0425]	Euryarchaeota; Methanomada group; Methanobacteria; Methanobacteriales; Methanobacteriaceae; Methanobrevibacter; unclassified Methanobrevibacter; Methanobrevibacter sp. AbM4;	Euryarchaeota_Methanobacteria
EC 1.2.1.3	dorsum_of_tongue	dorsum_of_tongue_SRS016969.fna_30786	dorsum_of_tongue_SRS016969.fna_30786_2	-	-	-	-	-	-	-	-	-	3e-09	70.1	aldehyde dehydroge-se (-D) family protein [Oribacterium sinus F0268]	Euryarchaeota; Methanomada group; Methanobacteria; Methanobacteriales; Methanobacteriaceae; Methanobrevibacter; Methanobrevibacter olleyae;	Euryarchaeota_Methanobacteria
EC 1.2.1.3	dorsum_of_tongue	dorsum_of_tongue_SRS042589.fna_13660	dorsum_of_tongue_SRS042589.fna_13660_7	-	-	-	SSF53720	ALDH-like	IPR016161	Aldehyde/histidinol dehydroge-se	-	-	1e-15	91.7	aldehyde dehydroge-se (-D) family protein [Oribacterium sinus F0268]	Euryarchaeota; Methanomada group; Methanobacteria; Methanobacteriales; Methanobacteriaceae; Methanobrevibacter; Methanobrevibacter olleyae;	Euryarchaeota_Methanobacteria
EC 1.2.1.3	dorsum_of_tongue	dorsum_of_tongue_SRS078248.fna_22883	dorsum_of_tongue_SRS078248.fna_22883_2	-	-	-	-	-	-	-	-	-	2.9e-11	76.6	aldehyde dehydroge-se (-D) family protein [Oribacterium sinus F0268]	Euryarchaeota; Methanomada group; Methanobacteria; Methanobacteriales; Methanobacteriaceae; Methanobrevibacter; Methanobrevibacter olleyae;	Euryarchaeota_Methanobacteria
EC 1.2.1.3	dorsum_of_tongue	dorsum_of_tongue_SRS078425.fna_21358	dorsum_of_tongue_SRS078425.fna_21358_3	-	-	-	-	-	-	-	-	-	2.9e-11	76.6	aldehyde dehydroge-se (-D) family protein [Oribacterium sinus F0268]	Euryarchaeota; Methanomada group; Methanobacteria; Methanobacteriales; Methanobacteriaceae; Methanobrevibacter; Methanobrevibacter olleyae;	Euryarchaeota_Methanobacteria
EC 1.2.1.3	dorsum_of_tongue	dorsum_of_tongue_SRS104384.fna_38814	dorsum_of_tongue_SRS104384.fna_38814_1	-	-	-	PF00171	Aldehyde dehydroge-se family	IPR015590	Aldehyde dehydroge-se domain	-	-	3.9e-108	401	aldehyde dehydroge-se (-D) family protein [Oribacterium sinus F0268]	Euryarchaeota; Methanomada group; Methanobacteria; Methanobacteriales; Methanobacteriaceae; Methanobrevibacter; Methanobrevibacter olleyae;	Euryarchaeota_Methanobacteria
EC 1.2.1.3	dorsum_of_tongue	dorsum_of_tongue_SRS143310.fna_10677	dorsum_of_tongue_SRS143310.fna_10677_2	-	-	-	SSF53720	ALDH-like	IPR016161	Aldehyde/histidinol dehydroge-se	-	-	2.1e-25	124.4	aldehyde dehydroge-se (-D) family protein [Oribacterium sinus F0268]	Euryarchaeota; Methanomada group; Methanobacteria; Methanobacteriales; Methanobacteriaceae; Methanobrevibacter; Methanobrevibacter olleyae;	Euryarchaeota_Methanobacteria
EC 1.2.1.3	external_naris	external_naris_SRS013740.fna_528	external_naris_SRS013740.fna_528_19	-	-	-	cd07135	ALDH_F14-YMR110C	-	-	-	-	1.1e-271	945.7	Aldehyde dehydroge-se, dimeric -DP-preferring [Malassezia restricta CBS 7877]	Euryarchaeota; Stenosarchaea group; Methanomicrobia; Methanomicrobiales; Methanoregulaceae; Methanoregula; Methanoregula formicica; Methanoregula formicica SMSP;	Euryarchaeota_Methanomicrobia
EC 1.2.1.3	Gingiva	Gingiva_SRS024119.fna_895	Gingiva_SRS024119.fna_895_1	-	-	-	NA	NA	-	NA	-	-	1.5e-15	91.3	aldehyde dehydrogenase [Lachnoanaerobaculum saburreum]	Euryarchaeota; Methanomada group; Methanobacteria; Methanobacteriales; Methanobacteriaceae; Methanosphaera; unclassified Methanosphaera; Methanosphaera sp. BMS;	Euryarchaeota_Methanobacteria
EC 1.2.1.3	oral	gnl|BGI|HMFNLCAP_70	gnl|BGI|HMFNLCAP_70_38	-	-	-	PF00171	Aldehyde dehydroge-se family	IPR015590	Aldehyde dehydroge-se domain	-	-	2.7e-261	911	aldehyde dehydroge-se family protein [Methanobrevibacter oralis]	Euryarchaeota; Methanomada group; Methanobacteria; Methanobacteriales; Methanobacteriaceae; Methanobrevibacter; unclassified Methanobrevibacter; Methanobrevibacter sp. YE315;	Euryarchaeota_Methanobacteria
EC 1.2.1.3	gut	gut_SRS013476.fna_13525	gut_SRS013476.fna_13525_1	-	-	-	PF00171	Aldehyde dehydroge-se family	IPR015590	Aldehyde dehydroge-se domain	-	-	3.3e-253	884	aldehyde dehydroge-se family protein [Candidatus Methanomassiliicoccus intesti-lis]	Euryarchaeota; Diaforarchaea group; Thermoplasmata; Methanomassiliicoccales; Methanomassiliicoccaceae; Methanomassiliicoccus; Candidatus Methanomassiliicoccus intestinalis;	Euryarchaeota_Thermoplasmata_Methanomassiliicoccales
EC 1.2.1.3	gut	gut_SRS013476.fna_8790	gut_SRS013476.fna_8790_1	-	-	-	-	-	-	-	-	-	8.2e-39	169.5	aldehyde dehydroge-se family protein [Candidatus Methanomassiliicoccus intesti-lis]	Euryarchaeota; Diaforarchaea group; Thermoplasmata; Methanomassiliicoccales; Methanomassiliicoccaceae; Methanomassiliicoccus; Candidatus Methanomassiliicoccus intestinalis;	Euryarchaeota_Thermoplasmata_Methanomassiliicoccales
EC 1.2.1.3	gut	gut_SRS013639.fna_39857	gut_SRS013639.fna_39857_1	-	-	-	cd07136	ALDH_YwdH-P39616	-	-	-	-	2.7e-274	954.1	aldehyde dehydroge-se [Evtepia gabavorous]	Euryarchaeota; Thermococci; Thermococcales; Thermococcaceae; Thermococcus; Thermococcus cleftensis;	Euryarchaeota_Thermococci
EC 1.2.1.3	gut	gut_SRS014235.fna_9030	gut_SRS014235.fna_9030_6	-	-	-	SSF53720	ALDH-like	IPR016161	Aldehyde/histidinol dehydroge-se	-	-	7e-27	129.4	aldehyde dehydroge-se family protein [Methanobrevibacter smithii]	Euryarchaeota; Methanomada group; Methanobacteria; Methanobacteriales; Methanobacteriaceae; Methanobrevibacter; Methanobrevibacter smithii;	Euryarchaeota_Methanobacteria
EC 1.2.1.3	gut	gut_SRS014235.fna_contig-100_2688.188699	gut_SRS014235.fna_contig-100_2688.188699_2	-	-	-	SSF53720	ALDH-like	IPR016161	Aldehyde/histidinol dehydroge-se	-	-	2.8e-73	284.6	aldehyde dehydroge-se family protein [Methanobrevibacter smithii]	Euryarchaeota; Methanomada group; Methanobacteria; Methanobacteriales; Methanobacteriaceae; Methanobrevibacter; Methanobrevibacter smithii;	Euryarchaeota_Methanobacteria
EC 1.2.1.3	gut	gut_SRS014923.fna_39143	gut_SRS014923.fna_39143_10	-	-	-	SSF53720	ALDH-like	IPR016161	Aldehyde/histidinol dehydroge-se	-	-	7e-262	912.9	aldehyde dehydroge-se family protein [Methanobrevibacter smithii]	Euryarchaeota; Methanomada group; Methanobacteria; Methanobacteriales; Methanobacteriaceae; Methanobrevibacter; Methanobrevibacter smithii;	Euryarchaeota_Methanobacteria
EC 1.2.1.3	gut	gut_SRS014979.fna_29761	gut_SRS014979.fna_29761_6	-	-	-	SSF53720	ALDH-like	IPR016161	Aldehyde/histidinol dehydroge-se	-	-	9.2e-262	912.5	aldehyde dehydroge-se family protein [Methanobrevibacter smithii]	Euryarchaeota; Methanomada group; Methanobacteria; Methanobacteriales; Methanobacteriaceae; Methanobrevibacter; Methanobrevibacter smithii;	Euryarchaeota_Methanobacteria
EC 1.2.1.3	gut	gut_SRS017433.fna_3425	gut_SRS017433.fna_3425_1	-	-	-	PF00171	Aldehyde dehydroge-se family	IPR015590	Aldehyde dehydroge-se domain	-	-	1.7e-179	638.6	aldehyde dehydroge-se [Coprococcus catus]	Euryarchaeota; Methanomada group; Methanobacteria; Methanobacteriales; Methanobacteriaceae; Methanobrevibacter; Methanobrevibacter olleyae;	Euryarchaeota_Methanobacteria
EC 1.2.1.3	gut	gut_SRS019068.fna_15956	gut_SRS019068.fna_15956_1	-	-	-	cd07145	ALDH_LactADH_F420-Bios	-	-	-	-	4.9e-252	880.2	aldehyde dehydroge-se family protein [Methanobrevibacter smithii]	Euryarchaeota; Methanomada group; Methanobacteria; Methanobacteriales; Methanobacteriaceae; Methanobrevibacter; Methanobrevibacter smithii;	Euryarchaeota_Methanobacteria
EC 1.2.1.3	gut	gut_SRS019787.fna_904	gut_SRS019787.fna_904_1	-	-	-	PF00171	Aldehyde dehydroge-se family	IPR015590	Aldehyde dehydroge-se domain	-	-	1.7e-189	672.2	aldehyde dehydroge-se family protein [Lachnospiraceae bacterium]	Euryarchaeota; Methanomada group; Methanobacteria; Methanobacteriales; Methanobacteriaceae; Methanobrevibacter; unclassified Methanobrevibacter; Methanobrevibacter sp. AbM4;	Euryarchaeota_Methanobacteria
EC 1.2.1.3	left_retroauricular_crease	left_retroauricular_crease_SRS043610.fna_5755	left_retroauricular_crease_SRS043610.fna_5755_26	-	-	-	cd07135	ALDH_F14-YMR110C	-	-	-	-	5.7e-294	1019.6	aldehyde dehydrogenase (NAD+) [Malassezia restricta]	Euryarchaeota; Stenosarchaea group; Methanomicrobia; Methanomicrobiales; Methanoregulaceae; Methanoregula; Methanoregula formicica; Methanoregula formicica SMSP;	Euryarchaeota_Methanomicrobia
EC 1.2.1.3	left_retroauricular_crease	left_retroauricular_crease_SRS057559.fna_17	left_retroauricular_crease_SRS057559.fna_17_124	-	-	-	cd07135	ALDH_F14-YMR110C	-	-	-	-	1.3e-293	1018.5	aldehyde dehydrogenase (NAD+) [Malassezia restricta]	Euryarchaeota; Stenosarchaea group; Methanomicrobia; Methanomicrobiales; Methanoregulaceae; Methanoregula; Methanoregula formicica; Methanoregula formicica SMSP;	Euryarchaeota_Methanomicrobia
EC 1.2.1.3	left_retroauricular_crease	left_retroauricular_crease_SRS075092.fna_602	left_retroauricular_crease_SRS075092.fna_602_124	-	-	-	cd07135	ALDH_F14-YMR110C	-	-	-	-	1.5e-294	1021.5	Aldehyde dehydrogenase, dimeric NADP-preferring [Malassezia restricta CBS 7877]	Euryarchaeota; Stenosarchaea group; Methanomicrobia; Methanomicrobiales; Methanoregulaceae; Methanoregula; Methanoregula formicica; Methanoregula formicica SMSP;	Euryarchaeota_Methanomicrobia
EC 1.2.1.3	right_retroauricular_crease	right_retroauricular_crease_SRS024598.fna_76	right_retroauricular_crease_SRS024598.fna_76_75	-	-	-	cd07135	ALDH_F14-YMR110C	-	-	-	-	5.7e-294	1019.6	aldehyde dehydrogenase (NAD+) [Malassezia restricta]	Euryarchaeota; Stenosarchaea group; Methanomicrobia; Methanomicrobiales; Methanoregulaceae; Methanoregula; Methanoregula formicica; Methanoregula formicica SMSP;	Euryarchaeota_Methanomicrobia
EC 1.2.1.3	right_retroauricular_crease	right_retroauricular_crease_SRS050557.fna_6190	right_retroauricular_crease_SRS050557.fna_6190_26	-	-	-	cd07135	ALDH_F14-YMR110C	-	-	-	-	5.7e-294	1019.6	aldehyde dehydrogenase (NAD+) [Malassezia restricta]	Euryarchaeota; Stenosarchaea group; Methanomicrobia; Methanomicrobiales; Methanoregulaceae; Methanoregula; Methanoregula formicica; Methanoregula formicica SMSP;	Euryarchaeota_Methanomicrobia
EC 1.2.1.3	right_retroauricular_crease	right_retroauricular_crease_SRS077745.fna_3422	right_retroauricular_crease_SRS077745.fna_3422_52	-	-	-	cd07135	ALDH_F14-YMR110C	-	-	-	-	5.7e-294	1019.6	aldehyde dehydrogenase (NAD+) [Malassezia restricta]	Euryarchaeota; Stenosarchaea group; Methanomicrobia; Methanomicrobiales; Methanoregulaceae; Methanoregula; Methanoregula formicica; Methanoregula formicica SMSP;	Euryarchaeota_Methanomicrobia
EC 1.2.1.3	right_retroauricular_crease	right_retroauricular_crease_SRS101448.fna_304	right_retroauricular_crease_SRS101448.fna_304_67	-	-	-	cd07135	ALDH_F14-YMR110C	-	-	-	-	1.3e-293	1018.5	aldehyde dehydrogenase (NAD+) [Malassezia restricta]	Euryarchaeota; Stenosarchaea group; Methanomicrobia; Methanomicrobiales; Methanoregulaceae; Methanoregula; Methanoregula formicica; Methanoregula formicica SMSP;	Euryarchaeota_Methanomicrobia
EC 2.5.1.16	China_stool	China_stool_ENA|OKRU01003501|OKRU01003501.1	China_stool_ENA|OKRU01003501|OKRU01003501.1_15	-	-	-	PF17284	Spermidine synthase tetramerisation domain	IPR035246	Spermidine synthase, tetramerisation domain	-	2.A.1.86.5	2.6e-129	471.5	spermidine synthase [Acinetobacter sp. CAG:196]	Euryarchaeota; Methanomada group; Methanococci; Methanococcales; unclassified Methanococcales; Methanofervidicoccus; unclassified Methanofervidicoccus; Methanofervidicoccus sp. A16;	Euryarchaeota_Methanococci
EC 2.5.1.16	gut	gut_SRS013638.fna_contig-100_1174.101174	gut_SRS013638.fna_contig-100_1174.101174_2	-	-	-	TIGR00417	speE: spermidine synthase	IPR001045	Spermidine/spermine synthases	-	2.A.1.86.5	2.8e-171	611.3	putative spermidine synthase [Schizosaccharomyces pombe]	Euryarchaeota; Diaforarchaea group; Thermoplasmata; unclassified Thermoplasmata; methanogenic archaeon ISO4-H5;	Euryarchaeota_Thermoplasmata_others
EC 2.5.1.16	gut	gut_SRS013800.fna_contig-100_552.70275	gut_SRS013800.fna_contig-100_552.70275_3	-	-	-	PF01564	Spermine/spermidine synthase domain	-	-	-	2.A.1.86.5	4.5e-103	384	TPA: spermidine synthase, partial [Candidatus Gastra-erophilales bacterium HUM_15]	Euryarchaeota; Methanomada group; Methanococci; Methanococcales; unclassified Methanococcales; Methanofervidicoccus; unclassified Methanofervidicoccus; Methanofervidicoccus sp. A16;	Euryarchaeota_Methanococci
EC 2.5.1.16	gut	gut_SRS015065.fna_contig-100_4741.167261	gut_SRS015065.fna_contig-100_4741.167261_3	-	-	-	cd02440	AdoMet_MTases	-	-	-	2.A.1.86.5	1.4e-116	429.1	spermidine synthase [Brachyspira sp. CAG:484]	Euryarchaeota; Methanomada group; Methanococci; Methanococcales; Methanococcaceae; Methanococcus; Methanococcus maripaludis; Methanococcus maripaludis C7;	Euryarchaeota_Methanococci
EC 2.5.1.16	gut	gut_SRS015431.fna_84573	gut_SRS015431.fna_84573_15	-	-	-	PF01564	Spermine/spermidine synthase domain	-	-	-	2.A.1.86.5	3.7e-162	580.9	spermidine synthase [Acinetobacter sp. CAG:196_36_41]	Euryarchaeota; Methanomada group; Methanococci; Methanococcales; unclassified Methanococcales; Methanofervidicoccus; unclassified Methanofervidicoccus; Methanofervidicoccus sp. A16;	Euryarchaeota_Methanococci
EC 2.5.1.16	gut	gut_SRS015453.fna_contig-100_6931.188914	gut_SRS015453.fna_contig-100_6931.188914_2	-	-	-	cd02440	AdoMet_MTases	-	-	-	2.A.1.86.5	6.5e-159	570.1	spermidine synthase [Acinetobacter sp. CAG:196]	Euryarchaeota; Methanomada group; Methanococci; Methanococcales; unclassified Methanococcales; Methanofervidicoccus; unclassified Methanofervidicoccus; Methanofervidicoccus sp. A16;	Euryarchaeota_Methanococci
EC 2.5.1.16	gut	gut_SRS018427.fna_28165	gut_SRS018427.fna_28165_1	-	-	-	cd02440	AdoMet_MTases	-	-	-	2.A.1.86.5	1.2e-140	509.2	spermidine synthase [Acinetobacter sp. CAG:196]	Euryarchaeota; Methanomada group; Methanococci; Methanococcales; unclassified Methanococcales; Methanofervidicoccus; unclassified Methanofervidicoccus; Methanofervidicoccus sp. A16;	Euryarchaeota_Methanococci
EC 4.1.1.15	China_stool	China_stool_ENA|OGWR01016695|OGWR01016695.1	China_stool_ENA|OGWR01016695|OGWR01016695.1_2	-	-	-	PF00208	Glutamate/Leucine/Phenylalanine/Valine dehydroge-se	IPR006096	Glutamate/phenylalanine/leucine/valine dehydroge-se, C-termi-l	-	-	2.2e-265	924.5	glutamate dehydrogenase [Firmicutes bacterium CAG:103]	Euryarchaeota; Diaforarchaea group; Thermoplasmata; Methanomassiliicoccales; Methanomassiliicoccaceae; unclassified Methanomassiliicoccaceae; Methanomassiliicoccaceae archaeon DOK;	Euryarchaeota_Thermoplasmata_Methanomassiliicoccales
EC 4.1.1.15	China_stool	China_stool_ENA|OGWR01016702|OGWR01016702.1	China_stool_ENA|OGWR01016702|OGWR01016702.1_2	-	-	-	SSF53223	Aminoacid dehydroge-se-like, N-termi-l domain	-	-	-	-	1.2e-207	732.6	glutamate dehydrogenase [Ruminococcus sp. CAG:579]	Euryarchaeota; Diaforarchaea group; Thermoplasmata; Methanomassiliicoccales; Methanomassiliicoccaceae; unclassified Methanomassiliicoccaceae; Methanomassiliicoccaceae archaeon DOK;	Euryarchaeota_Thermoplasmata_Methanomassiliicoccales
EC 4.1.1.15	China_stool	China_stool_ENA|OGWV01006496|OGWV01006496.1	China_stool_ENA|OGWV01006496|OGWV01006496.1_2	-	-	-	PF02812	Glu/Leu/Phe/Val dehydroge-se, dimerisation domain	IPR006097	Glutamate/phenylalanine/leucine/valine dehydroge-se, dimerisation domain	-	-	2.1e-223	785	glutamate dehydrogenase [Firmicutes bacterium CAG:83]	Euryarchaeota; Diaforarchaea group; Thermoplasmata; Methanomassiliicoccales; Methanomassiliicoccaceae; unclassified Methanomassiliicoccaceae; Methanomassiliicoccaceae archaeon DOK;	Euryarchaeota_Thermoplasmata_Methanomassiliicoccales
EC 4.1.1.15	China_stool	China_stool_ENA|OGWY01012447|OGWY01012447.1	China_stool_ENA|OGWY01012447|OGWY01012447.1_2	-	-	-	cd05313	#NAME?	IPR033922	-	-	-	2.9e-265	924.1	glutamate dehydrogenase [Firmicutes bacterium CAG:103]	Euryarchaeota; Diaforarchaea group; Thermoplasmata; Methanomassiliicoccales; Methanomassiliicoccaceae; unclassified Methanomassiliicoccaceae; Methanomassiliicoccaceae archaeon DOK;	Euryarchaeota_Thermoplasmata_Methanomassiliicoccales
EC 4.1.1.15	China_stool	China_stool_ENA|OGWZ01006282|OGWZ01006282.1	China_stool_ENA|OGWZ01006282|OGWZ01006282.1_1	-	-	-	SSF51735	#NAME?	IPR036291	-	-	-	3e-153	551.6	glutamate dehydrogenase [Firmicutes bacterium CAG:83]	Euryarchaeota; Diaforarchaea group; Thermoplasmata; Methanomassiliicoccales; Methanomassiliicoccaceae; unclassified Methanomassiliicoccaceae; Methanomassiliicoccaceae archaeon DOK;	Euryarchaeota_Thermoplasmata_Methanomassiliicoccales
EC 4.1.1.15	China_stool	China_stool_ENA|OGXB01002789|OGXB01002789.1	China_stool_ENA|OGXB01002789|OGXB01002789.1_4	-	-	-	PF00208	Glutamate/Leucine/Phenylalanine/Valine dehydroge-se	IPR006096	Glutamate/phenylalanine/leucine/valine dehydroge-se, C-termi-l	-	-	2.2e-265	924.5	glutamate dehydrogenase [Firmicutes bacterium CAG:103]	Euryarchaeota; Diaforarchaea group; Thermoplasmata; Methanomassiliicoccales; Methanomassiliicoccaceae; unclassified Methanomassiliicoccaceae; Methanomassiliicoccaceae archaeon DOK;	Euryarchaeota_Thermoplasmata_Methanomassiliicoccales
EC 4.1.1.15	China_stool	China_stool_ENA|OGXD01005282|OGXD01005282.1	China_stool_ENA|OGXD01005282|OGXD01005282.1_3	-	-	-	PF00208	Glutamate/Leucine/Phenylalanine/Valine dehydroge-se	IPR006096	Glutamate/phenylalanine/leucine/valine dehydroge-se, C-termi-l	-	-	2.2e-265	924.5	glutamate dehydrogenase [Firmicutes bacterium CAG:103]	Euryarchaeota; Diaforarchaea group; Thermoplasmata; Methanomassiliicoccales; Methanomassiliicoccaceae; unclassified Methanomassiliicoccaceae; Methanomassiliicoccaceae archaeon DOK;	Euryarchaeota_Thermoplasmata_Methanomassiliicoccales
EC 4.1.1.15	China_stool	China_stool_ENA|OGXM01018042|OGXM01018042.1	China_stool_ENA|OGXM01018042|OGXM01018042.1_2	-	-	-	cd05313	#NAME?	IPR033922	-	-	-	2.4e-173	618.2	glutamate dehydrogenase [Oscillibacter sp. 57_20]	Euryarchaeota; Methanomada group; Methanococci; Methanococcales; Methanococcaceae; Methanococcus; Methanococcus vannielii; Methanococcus vannielii SB;	Euryarchaeota_Methanococci
EC 4.1.1.15	China_stool	China_stool_ENA|OGXQ01006564|OGXQ01006564.1	China_stool_ENA|OGXQ01006564|OGXQ01006564.1_1	-	-	-	cd05313	#NAME?	IPR033922	-	-	-	1.7e-223	785.4	glutamate dehydrogenase [Firmicutes bacterium CAG:83]	Euryarchaeota; Diaforarchaea group; Thermoplasmata; Methanomassiliicoccales; Methanomassiliicoccaceae; unclassified Methanomassiliicoccaceae; Methanomassiliicoccaceae archaeon DOK;	Euryarchaeota_Thermoplasmata_Methanomassiliicoccales
EC 4.1.1.15	China_stool	China_stool_ENA|OGXW01035431|OGXW01035431.1	China_stool_ENA|OGXW01035431|OGXW01035431.1_1	-	-	-	PF02812	Glu/Leu/Phe/Val dehydroge-se, dimerisation domain	IPR006097	Glutamate/phenylalanine/leucine/valine dehydroge-se, dimerisation domain	-	-	2e-247	864.8	glutamate dehydrogenase [Roseburia sp. CAG:309]	Euryarchaeota; Methanomada group; Methanobacteria; Methanobacteriales; Methanobacteriaceae; Methanobrevibacter; unclassified Methanobrevibacter; Methanobrevibacter sp. YE315;	Euryarchaeota_Methanobacteria
EC 4.1.1.15	China_stool	China_stool_ENA|OGYA01002754|OGYA01002754.1	China_stool_ENA|OGYA01002754|OGYA01002754.1_2	-	-	-	PF00208	Glutamate/Leucine/Phenylalanine/Valine dehydroge-se	IPR006096	Glutamate/phenylalanine/leucine/valine dehydroge-se, C-termi-l	-	-	2.2e-265	924.5	glutamate dehydrogenase [Firmicutes bacterium CAG:103]	Euryarchaeota; Diaforarchaea group; Thermoplasmata; Methanomassiliicoccales; Methanomassiliicoccaceae; unclassified Methanomassiliicoccaceae; Methanomassiliicoccaceae archaeon DOK;	Euryarchaeota_Thermoplasmata_Methanomassiliicoccales
EC 4.1.1.15	China_stool	China_stool_ENA|OGYE01028045|OGYE01028045.1	China_stool_ENA|OGYE01028045|OGYE01028045.1_2	-	-	-	PF02812	Glu/Leu/Phe/Val dehydroge-se, dimerisation domain	IPR006097	Glutamate/phenylalanine/leucine/valine dehydroge-se, dimerisation domain	-	-	1.6e-35	158.7	glutamate dehydrogenase [Firmicutes bacterium CAG:24053_14]	Euryarchaeota; Diaforarchaea group; Thermoplasmata; Thermoplasmatales; unclassified Thermoplasmatales; unclassified Thermoplasmatales (miscellaneous); Thermoplasmatales archaeon BRNA1;	Euryarchaeota_Thermoplasmata_others
EC 4.1.1.15	China_stool	China_stool_ENA|OGYF01000781|OGYF01000781.1	China_stool_ENA|OGYF01000781|OGYF01000781.1_10	-	-	-	PF00208	Glutamate/Leucine/Phenylalanine/Valine dehydroge-se	IPR006096	Glutamate/phenylalanine/leucine/valine dehydroge-se, C-termi-l	-	-	2e-261	911.4	glutamate dehydrogenase [Clostridium sp. CAG:138]	Euryarchaeota; Diaforarchaea group; Thermoplasmata; Thermoplasmatales; unclassified Thermoplasmatales; unclassified Thermoplasmatales (miscellaneous); Thermoplasmatales archaeon BRNA1;	Euryarchaeota_Thermoplasmata_others
EC 4.1.1.15	China_stool	China_stool_ENA|OGYI01014781|OGYI01014781.1	China_stool_ENA|OGYI01014781|OGYI01014781.1_2	-	-	-	PF00208	Glutamate/Leucine/Phenylalanine/Valine dehydroge-se	IPR006096	Glutamate/phenylalanine/leucine/valine dehydroge-se, C-termi-l	-	-	5.6e-188	667.2	glutamate dehydrogenase [Firmicutes bacterium CAG:83]	Euryarchaeota; Diaforarchaea group; Thermoplasmata; Methanomassiliicoccales; Methanomassiliicoccaceae; unclassified Methanomassiliicoccaceae; Methanomassiliicoccaceae archaeon DOK;	Euryarchaeota_Thermoplasmata_Methanomassiliicoccales
EC 4.1.1.15	China_stool	China_stool_ENA|OGYJ01007194|OGYJ01007194.1	China_stool_ENA|OGYJ01007194|OGYJ01007194.1_2	-	-	-	PF00208	Glutamate/Leucine/Phenylalanine/Valine dehydroge-se	IPR006096	Glutamate/phenylalanine/leucine/valine dehydroge-se, C-termi-l	-	-	2.2e-265	924.5	glutamate dehydrogenase [Firmicutes bacterium CAG:103]	Euryarchaeota; Diaforarchaea group; Thermoplasmata; Methanomassiliicoccales; Methanomassiliicoccaceae; unclassified Methanomassiliicoccaceae; Methanomassiliicoccaceae archaeon DOK;	Euryarchaeota_Thermoplasmata_Methanomassiliicoccales
EC 4.1.1.15	China_stool	China_stool_ENA|OGYL01012336|OGYL01012336.1	China_stool_ENA|OGYL01012336|OGYL01012336.1_2	-	-	-	PF00208	Glutamate/Leucine/Phenylalanine/Valine dehydroge-se	IPR006096	Glutamate/phenylalanine/leucine/valine dehydroge-se, C-termi-l	-	-	2.2e-265	924.5	glutamate dehydrogenase [Firmicutes bacterium CAG:103]	Euryarchaeota; Diaforarchaea group; Thermoplasmata; Methanomassiliicoccales; Methanomassiliicoccaceae; unclassified Methanomassiliicoccaceae; Methanomassiliicoccaceae archaeon DOK;	Euryarchaeota_Thermoplasmata_Methanomassiliicoccales
EC 4.1.1.15	China_stool	China_stool_ENA|OGYL01040507|OGYL01040507.1	China_stool_ENA|OGYL01040507|OGYL01040507.1_1	-	-	-	PF00208	Glutamate/Leucine/Phenylalanine/Valine dehydroge-se	IPR006096	Glutamate/phenylalanine/leucine/valine dehydroge-se, C-termi-l	-	-	4.2e-143	517.7	glutamate dehydrogenase [Oscillibacter sp. 57_20]	Euryarchaeota; Diaforarchaea group; Thermoplasmata; Methanomassiliicoccales; Methanomassiliicoccaceae; unclassified Methanomassiliicoccaceae; Methanomassiliicoccaceae archaeon DOK;	Euryarchaeota_Thermoplasmata_Methanomassiliicoccales
EC 4.1.1.15	China_stool	China_stool_ENA|OGYO01032245|OGYO01032245.1	China_stool_ENA|OGYO01032245|OGYO01032245.1_2	-	-	-	PF02812	Glu/Leu/Phe/Val dehydroge-se, dimerisation domain	IPR006097	Glutamate/phenylalanine/leucine/valine dehydroge-se, dimerisation domain	-	-	1.4e-130	475.7	glutamate dehydrogenase [Ruminococcus sp. CAG:177]	Euryarchaeota; Methanomada group; Methanobacteria; Methanobacteriales; Methanobacteriaceae; Methanobrevibacter; Methanobrevibacter olleyae;	Euryarchaeota_Methanobacteria
EC 4.1.1.15	China_stool	China_stool_ENA|OGYP01003051|OGYP01003051.1	China_stool_ENA|OGYP01003051|OGYP01003051.1_8	-	-	-	PF02812	Glu/Leu/Phe/Val dehydroge-se, dimerisation domain	IPR006097	Glutamate/phenylalanine/leucine/valine dehydroge-se, dimerisation domain	-	-	2.1e-223	785	glutamate dehydrogenase [Firmicutes bacterium CAG:83]	Euryarchaeota; Diaforarchaea group; Thermoplasmata; Methanomassiliicoccales; Methanomassiliicoccaceae; unclassified Methanomassiliicoccaceae; Methanomassiliicoccaceae archaeon DOK;	Euryarchaeota_Thermoplasmata_Methanomassiliicoccales
EC 4.1.1.15	China_stool	China_stool_ENA|OGYU01003549|OGYU01003549.1	China_stool_ENA|OGYU01003549|OGYU01003549.1_2	-	-	-	SSF51735	#NAME?	IPR036291	-	-	-	5.5e-256	893.3	glutamate dehydrogenase [Eubacterium sp. CAG:38]	Euryarchaeota; Diaforarchaea group; Thermoplasmata; Thermoplasmatales; unclassified Thermoplasmatales; unclassified Thermoplasmatales (miscellaneous); Thermoplasmatales archaeon BRNA1;	Euryarchaeota_Thermoplasmata_others
EC 4.1.1.15	China_stool	China_stool_ENA|OGYV01010537|OGYV01010537.1	China_stool_ENA|OGYV01010537|OGYV01010537.1_1	-	-	-	cd05313	#NAME?	IPR033922	-	-	-	2.8e-223	784.6	glutamate dehydrogenase [Firmicutes bacterium CAG:83]	Euryarchaeota; Diaforarchaea group; Thermoplasmata; Methanomassiliicoccales; Methanomassiliicoccaceae; unclassified Methanomassiliicoccaceae; Methanomassiliicoccaceae archaeon DOK;	Euryarchaeota_Thermoplasmata_Methanomassiliicoccales
EC 4.1.1.15	China_stool	China_stool_ENA|OGZA01009106|OGZA01009106.1	China_stool_ENA|OGZA01009106|OGZA01009106.1_1	-	-	-	PF02812	Glu/Leu/Phe/Val dehydroge-se, dimerisation domain	IPR006097	Glutamate/phenylalanine/leucine/valine dehydroge-se, dimerisation domain	-	-	2.7e-32	147.9	glutamate dehydrogenase [Firmicutes bacterium CAG:24053_14]	Euryarchaeota; Diaforarchaea group; Thermoplasmata; Thermoplasmatales; unclassified Thermoplasmatales; unclassified Thermoplasmatales (miscellaneous); Thermoplasmatales archaeon BRNA1;	Euryarchaeota_Thermoplasmata_others
EC 4.1.1.15	China_stool	China_stool_ENA|OGZF01005325|OGZF01005325.1	China_stool_ENA|OGZF01005325|OGZF01005325.1_2	-	-	-	PF00208	Glutamate/Leucine/Phenylalanine/Valine dehydroge-se	IPR006096	Glutamate/phenylalanine/leucine/valine dehydroge-se, C-termi-l	-	-	2.2e-265	924.5	glutamate dehydrogenase [Firmicutes bacterium CAG:103]	Euryarchaeota; Diaforarchaea group; Thermoplasmata; Methanomassiliicoccales; Methanomassiliicoccaceae; unclassified Methanomassiliicoccaceae; Methanomassiliicoccaceae archaeon DOK;	Euryarchaeota_Thermoplasmata_Methanomassiliicoccales
EC 4.1.1.15	China_stool	China_stool_ENA|OGZG01003106|OGZG01003106.1	China_stool_ENA|OGZG01003106|OGZG01003106.1_6	-	-	-	PF00208	Glutamate/Leucine/Phenylalanine/Valine dehydroge-se	IPR006096	Glutamate/phenylalanine/leucine/valine dehydroge-se, C-termi-l	-	-	3e-222	781.2	glutamate dehydrogenase [Firmicutes bacterium CAG:83]	Euryarchaeota; Diaforarchaea group; Thermoplasmata; Methanomassiliicoccales; Methanomassiliicoccaceae; unclassified Methanomassiliicoccaceae; Methanomassiliicoccaceae archaeon DOK;	Euryarchaeota_Thermoplasmata_Methanomassiliicoccales
EC 4.1.1.15	China_stool	China_stool_ENA|OGZH01021224|OGZH01021224.1	China_stool_ENA|OGZH01021224|OGZH01021224.1_1	-	-	-	SSF51735	#NAME?	IPR036291	-	-	-	6.2e-201	710.3	glutamate dehydrogenase [Firmicutes bacterium CAG:103]	Euryarchaeota; Diaforarchaea group; Thermoplasmata; Methanomassiliicoccales; Methanomassiliicoccaceae; unclassified Methanomassiliicoccaceae; Methanomassiliicoccaceae archaeon DOK;	Euryarchaeota_Thermoplasmata_Methanomassiliicoccales
EC 4.1.1.15	China_stool	China_stool_ENA|OGZK01007006|OGZK01007006.1	China_stool_ENA|OGZK01007006|OGZK01007006.1_5	-	-	-	PF00208	Glutamate/Leucine/Phenylalanine/Valine dehydroge-se	IPR006096	Glutamate/phenylalanine/leucine/valine dehydroge-se, C-termi-l	-	-	2.2e-265	924.5	glutamate dehydrogenase [Firmicutes bacterium CAG:103]	Euryarchaeota; Diaforarchaea group; Thermoplasmata; Methanomassiliicoccales; Methanomassiliicoccaceae; unclassified Methanomassiliicoccaceae; Methanomassiliicoccaceae archaeon DOK;	Euryarchaeota_Thermoplasmata_Methanomassiliicoccales
EC 4.1.1.15	China_stool	China_stool_ENA|OGZW01000147|OGZW01000147.1	China_stool_ENA|OGZW01000147|OGZW01000147.1_33	-	-	-	SSF53223	Aminoacid dehydroge-se-like, N-termi-l domain	-	-	-	-	3.4e-106	394.4	glutamate dehydrogenase [Clostridium sp. 44_14]	Euryarchaeota; Methanomada group; Methanobacteria; Methanobacteriales; Methanobacteriaceae; Methanobrevibacter; Methanobrevibacter smithii;	Euryarchaeota_Methanobacteria
EC 4.1.1.15	China_stool	China_stool_ENA|OHAD01006856|OHAD01006856.1	China_stool_ENA|OHAD01006856|OHAD01006856.1_3	-	-	-	PF00208	Glutamate/Leucine/Phenylalanine/Valine dehydroge-se	IPR006096	Glutamate/phenylalanine/leucine/valine dehydroge-se, C-termi-l	-	-	2.2e-265	924.5	glutamate dehydrogenase [Firmicutes bacterium CAG:103]	Euryarchaeota; Diaforarchaea group; Thermoplasmata; Methanomassiliicoccales; Methanomassiliicoccaceae; unclassified Methanomassiliicoccaceae; Methanomassiliicoccaceae archaeon DOK;	Euryarchaeota_Thermoplasmata_Methanomassiliicoccales
EC 4.1.1.15	China_stool	China_stool_ENA|OHAE01005484|OHAE01005484.1	China_stool_ENA|OHAE01005484|OHAE01005484.1_3	-	-	-	PF00208	Glutamate/Leucine/Phenylalanine/Valine dehydroge-se	IPR006096	Glutamate/phenylalanine/leucine/valine dehydroge-se, C-termi-l	-	-	3.6e-223	784.3	glutamate dehydrogenase [Firmicutes bacterium CAG:83]	Euryarchaeota; Diaforarchaea group; Thermoplasmata; Methanomassiliicoccales; Methanomassiliicoccaceae; unclassified Methanomassiliicoccaceae; Methanomassiliicoccaceae archaeon DOK;	Euryarchaeota_Thermoplasmata_Methanomassiliicoccales
EC 4.1.1.15	China_stool	China_stool_ENA|OHAF01030750|OHAF01030750.1	China_stool_ENA|OHAF01030750|OHAF01030750.1_2	-	-	-	PF00208	Glutamate/Leucine/Phenylalanine/Valine dehydroge-se	IPR006096	Glutamate/phenylalanine/leucine/valine dehydroge-se, C-termi-l	-	-	4.1e-156	560.8	glutamate dehydrogenase [Clostridium sp. CAG:230]	Euryarchaeota; Methanomada group; Methanobacteria; Methanobacteriales; Methanobacteriaceae; Methanobrevibacter; Methanobrevibacter millerae;	Euryarchaeota_Methanobacteria
EC 4.1.1.15	China_stool	China_stool_ENA|OHBM01006657|OHBM01006657.1	China_stool_ENA|OHBM01006657|OHBM01006657.1_5	-	-	-	PF02812	Glu/Leu/Phe/Val dehydroge-se, dimerisation domain	IPR006097	Glutamate/phenylalanine/leucine/valine dehydroge-se, dimerisation domain	-	-	1.3e-93	352.4	glutamate dehydrogenase [Firmicutes bacterium CAG:110]	Euryarchaeota; Methanomada group; Methanobacteria; Methanobacteriales; Methanobacteriaceae; Methanobrevibacter; Methanobrevibacter smithii;	Euryarchaeota_Methanobacteria
EC 4.1.1.15	China_stool	China_stool_ENA|OKRS01014604|OKRS01014604.1	China_stool_ENA|OKRS01014604|OKRS01014604.1_1	-	-	-	PF00208	Glutamate/Leucine/Phenylalanine/Valine dehydroge-se	IPR006096	Glutamate/phenylalanine/leucine/valine dehydroge-se, C-termi-l	-	-	2.2e-265	924.5	glutamate dehydrogenase [Firmicutes bacterium CAG:103]	Euryarchaeota; Diaforarchaea group; Thermoplasmata; Methanomassiliicoccales; Methanomassiliicoccaceae; unclassified Methanomassiliicoccaceae; Methanomassiliicoccaceae archaeon DOK;	Euryarchaeota_Thermoplasmata_Methanomassiliicoccales
EC 4.1.1.15	China_stool	China_stool_ENA|OKRY01019960|OKRY01019960.1	China_stool_ENA|OKRY01019960|OKRY01019960.1_1	-	-	-	PF02812	Glu/Leu/Phe/Val dehydroge-se, dimerisation domain	IPR006097	Glutamate/phenylalanine/leucine/valine dehydroge-se, dimerisation domain	-	-	1.2e-77	299.3	glutamate dehydrogenase [Firmicutes bacterium CAG:83]	Euryarchaeota; Diaforarchaea group; Thermoplasmata; Methanomassiliicoccales; Methanomassiliicoccaceae; unclassified Methanomassiliicoccaceae; Methanomassiliicoccaceae archaeon DOK;	Euryarchaeota_Thermoplasmata_Methanomassiliicoccales
EC 4.1.1.15	China_stool	China_stool_ENA|OKSC01010375|OKSC01010375.1	China_stool_ENA|OKSC01010375|OKSC01010375.1_1	-	-	-	SSF53223	Aminoacid dehydroge-se-like, N-termi-l domain	-	-	-	-	4.4e-258	900.2	glutamate dehydrogenase [Firmicutes bacterium CAG:103]	Euryarchaeota; Diaforarchaea group; Thermoplasmata; Methanomassiliicoccales; Methanomassiliicoccaceae; unclassified Methanomassiliicoccaceae; Methanomassiliicoccaceae archaeon DOK;	Euryarchaeota_Thermoplasmata_Methanomassiliicoccales
EC 4.1.1.15	Gingiva	Gingiva_SRS077520.fna_33612	Gingiva_SRS077520.fna_33612_1	-	-	-	SSF51735	NAD(P)-binding Rossmann-fold domains	IPR036291	NAD(P)-binding domain superfamily	-	-	3.4e-84	321.2	glutamate dehydrogenase [Candidatus Gracilibacteria bacterium GN02-872]	Asgard group; Candidatus Lokiarchaeota; Candidatus Prometheoarchaeum; Candidatus Prometheoarchaeum syntrophicum;	Asgard_archaea_Lokiarchaeota
EC 4.1.1.15	gut	gut_SRS013476.fna_25987	gut_SRS013476.fna_25987_1	-	-	-	SSF51735	#NAME?	IPR036291	-	-	-	1e-252	882.5	glutamate dehydrogenase [Ruminococcus sp. CAG:177]	Euryarchaeota; Methanomada group; Methanobacteria; Methanobacteriales; Methanobacteriaceae; Methanobrevibacter; Methanobrevibacter olleyae;	Euryarchaeota_Methanobacteria
EC 4.1.1.15	gut	gut_SRS013940.fna_contig-100_5294.117042	gut_SRS013940.fna_contig-100_5294.117042_2	-	-	-	PF02812	Glu/Leu/Phe/Val dehydroge-se, dimerisation domain	IPR006097	Glutamate/phenylalanine/leucine/valine dehydroge-se, dimerisation domain	-	-	3.3e-65	257.7	glutamate dehydrogenase [Firmicutes bacterium CAG:83]	Euryarchaeota; Diaforarchaea group; Thermoplasmata; Methanomassiliicoccales; Methanomassiliicoccaceae; unclassified Methanomassiliicoccaceae; Methanomassiliicoccaceae archaeon DOK;	Euryarchaeota_Thermoplasmata_Methanomassiliicoccales
EC 4.1.1.15	gut	gut_SRS014683.fna_contig-100_466.466	gut_SRS014683.fna_contig-100_466.466_1	-	-	-	PF00208	Glutamate/Leucine/Phenylalanine/Valine dehydroge-se	IPR006096	Glutamate/phenylalanine/leucine/valine dehydroge-se, C-termi-l	-	-	2.9e-147	531.6	glutamate dehydrogenase [Oscillibacter sp. 57_20]	Euryarchaeota; Diaforarchaea group; Thermoplasmata; Methanomassiliicoccales; Methanomassiliicoccaceae; unclassified Methanomassiliicoccaceae; Methanomassiliicoccaceae archaeon DOK;	Euryarchaeota_Thermoplasmata_Methanomassiliicoccales
EC 4.1.1.15	gut	gut_SRS014683.fna_contig-100_6273.86013	gut_SRS014683.fna_contig-100_6273.86013_2	-	-	-	SSF53223	Aminoacid dehydroge-se-like, N-termi-l domain	-	-	-	-	1.5e-74	288.9	glutamate dehydrogenase [Firmicutes bacterium CAG:83]	Euryarchaeota; Diaforarchaea group; Thermoplasmata; Methanomassiliicoccales; Methanomassiliicoccaceae; unclassified Methanomassiliicoccaceae; Methanomassiliicoccaceae archaeon DOK;	Euryarchaeota_Thermoplasmata_Methanomassiliicoccales
EC 4.1.1.15	gut	gut_SRS014948.fna_18380	gut_SRS014948.fna_18380_5	-	-	-	PF00208	Glutamate/Leucine/Phenylalanine/Valine dehydroge-se	IPR006096	Glutamate/phenylalanine/leucine/valine dehydroge-se, C-termi-l	-	-	3.6e-223	784.3	glutamate dehydrogenase [Firmicutes bacterium CAG:83]	Euryarchaeota; Diaforarchaea group; Thermoplasmata; Methanomassiliicoccales; Methanomassiliicoccaceae; unclassified Methanomassiliicoccaceae; Methanomassiliicoccaceae archaeon DOK;	Euryarchaeota_Thermoplasmata_Methanomassiliicoccales
EC 4.1.1.15	gut	gut_SRS015431.fna_contig-100_2663.412406	gut_SRS015431.fna_contig-100_2663.412406_1	-	-	-	PF02812	Glu/Leu/Phe/Val dehydroge-se, dimerisation domain	IPR006097	Glutamate/phenylalanine/leucine/valine dehydroge-se, dimerisation domain	-	-	1.6e-35	158.7	glutamate dehydrogenase [Firmicutes bacterium CAG:24053_14]	Euryarchaeota; Diaforarchaea group; Thermoplasmata; Thermoplasmatales; unclassified Thermoplasmatales; unclassified Thermoplasmatales (miscellaneous); Thermoplasmatales archaeon BRNA1;	Euryarchaeota_Thermoplasmata_others
EC 4.1.1.15	gut	gut_SRS015578.fna_582	gut_SRS015578.fna_582_2	-	-	-	PF00208	Glutamate/Leucine/Phenylalanine/Valine dehydroge-se	IPR006096	Glutamate/phenylalanine/leucine/valine dehydroge-se, C-termi-l	-	-	1.9e-256	894.8	glutamate dehydrogenase [Subdoligranulum sp. 60_17]	Euryarchaeota; Diaforarchaea group; Thermoplasmata; Methanomassiliicoccales; Methanomassiliicoccaceae; unclassified Methanomassiliicoccaceae; Methanomassiliicoccaceae archaeon DOK;	Euryarchaeota_Thermoplasmata_Methanomassiliicoccales
EC 4.1.1.15	gut	gut_SRS015694.fna_377	gut_SRS015694.fna_377_2	-	-	-	cd05313	#NAME?	IPR033922	-	-	-	1.7e-254	888.3	glutamate dehydrogenase [Clostridium sp. CAG:167]	Euryarchaeota; Methanomada group; Methanobacteria; Methanobacteriales; Methanobacteriaceae; Methanobrevibacter; unclassified Methanobrevibacter; Methanobrevibacter sp. YE315;	Euryarchaeota_Methanobacteria
EC 4.1.1.15	gut	gut_SRS016840.fna_contig-100_2437.30876	gut_SRS016840.fna_contig-100_2437.30876_2	-	-	-	SSF51735	#NAME?	IPR036291	-	-	-	1.4e-231	812	glutamate dehydrogenase [Subdoligranulum sp. 60_17]	Euryarchaeota; Diaforarchaea group; Thermoplasmata; Methanomassiliicoccales; Methanomassiliicoccaceae; unclassified Methanomassiliicoccaceae; Methanomassiliicoccaceae archaeon DOK;	Euryarchaeota_Thermoplasmata_Methanomassiliicoccales
EC 4.1.1.15	gut	gut_SRS017103.fna_28754	gut_SRS017103.fna_28754_1	-	-	-	SSF51735	#NAME?	IPR036291	-	-	-	7.9e-191	676.4	glutamate dehydrogenase [Ruminococcus sp. CAG:177]	Euryarchaeota; Methanomada group; Methanobacteria; Methanobacteriales; Methanobacteriaceae; Methanobrevibacter; Methanobrevibacter olleyae;	Euryarchaeota_Methanobacteria
EC 4.1.1.15	gut	gut_SRS017821.fna_230	gut_SRS017821.fna_230_2	-	-	-	PF00208	Glutamate/Leucine/Phenylalanine/Valine dehydroge-se	IPR006096	Glutamate/phenylalanine/leucine/valine dehydroge-se, C-termi-l	-	-	3e-203	718.4	glutamate dehydrogenase [Roseburia sp. CAG:309]	Euryarchaeota; Methanomada group; Methanobacteria; Methanobacteriales; Methanobacteriaceae; Methanobrevibacter;	Euryarchaeota_Methanobacteria
EC 4.1.1.15	gut	gut_SRS018351.fna_19874	gut_SRS018351.fna_19874_1	-	-	-	PF00208	Glutamate/Leucine/Phenylalanine/Valine dehydroge-se	IPR006096	Glutamate/phenylalanine/leucine/valine dehydroge-se, C-termi-l	-	-	4.3e-108	401	glutamate dehydrogenase [Eubacterium sp. CAG:115]	Euryarchaeota; Diaforarchaea group; Thermoplasmata; Thermoplasmatales; unclassified Thermoplasmatales; unclassified Thermoplasmatales (miscellaneous); Thermoplasmatales archaeon BRNA1;	Euryarchaeota_Thermoplasmata_others
EC 4.1.1.15	gut	gut_SRS018351.fna_contig-100_517.91192	gut_SRS018351.fna_contig-100_517.91192_5	-	-	-	PF02812	Glu/Leu/Phe/Val dehydroge-se, dimerisation domain	IPR006097	Glutamate/phenylalanine/leucine/valine dehydroge-se, dimerisation domain	-	-	6.2e-65	256.9	glutamate dehydrogenase [Firmicutes bacterium CAG:83]	Euryarchaeota; Diaforarchaea group; Thermoplasmata; Methanomassiliicoccales; Methanomassiliicoccaceae; unclassified Methanomassiliicoccaceae; Methanomassiliicoccaceae archaeon DOK;	Euryarchaeota_Thermoplasmata_Methanomassiliicoccales
EC 4.1.1.15	gut	gut_SRS018623.fna_1942	gut_SRS018623.fna_1942_2	-	-	-	PF02812	Glu/Leu/Phe/Val dehydroge-se, dimerisation domain	IPR006097	Glutamate/phenylalanine/leucine/valine dehydroge-se, dimerisation domain	-	-	4.4e-171	610.9	glutamate dehydrogenase [Firmicutes bacterium CAG:83]	Euryarchaeota; Diaforarchaea group; Thermoplasmata; Methanomassiliicoccales; Methanomassiliicoccaceae; unclassified Methanomassiliicoccaceae; Methanomassiliicoccaceae archaeon DOK;	Euryarchaeota_Thermoplasmata_Methanomassiliicoccales
EC 4.1.1.15	gut	gut_SRS018656.fna_1229	gut_SRS018656.fna_1229_1	-	-	-	SSF53223	Aminoacid dehydroge-se-like, N-termi-l domain	-	-	-	-	4.8e-160	573.9	glutamate dehydrogenase [Oscillibacter sp. 57_20]	Euryarchaeota; Methanomada group; Methanococci; Methanococcales; Methanococcaceae; Methanococcus; Methanococcus vannielii; Methanococcus vannielii SB;	Euryarchaeota_Methanococci
EC 4.1.1.15	gut	gut_SRS018817.fna_3893	gut_SRS018817.fna_3893_1	-	-	-	SSF51735	#NAME?	IPR036291	-	-	-	2.1e-202	714.9	glutamate dehydrogenase [Roseburia sp. CAG:309]	Euryarchaeota; Methanomada group; Methanobacteria; Methanobacteriales; Methanobacteriaceae; Methanobrevibacter; unclassified Methanobrevibacter; Methanobrevibacter sp. YE315;	Euryarchaeota_Methanobacteria
EC 4.1.1.15	gut	gut_SRS019161.fna_contig-100_5256.155044	gut_SRS019161.fna_contig-100_5256.155044_1	-	-	-	PF00208	Glutamate/Leucine/Phenylalanine/Valine dehydroge-se	IPR006096	Glutamate/phenylalanine/leucine/valine dehydroge-se, C-termi-l	-	-	4.1e-159	570.9	glutamate dehydrogenase [Oscillibacter sp. 57_20]	Euryarchaeota; Methanomada group; Methanococci; Methanococcales; Methanococcaceae; Methanococcus; Methanococcus vannielii; Methanococcus vannielii SB;	Euryarchaeota_Methanococci
EC 4.1.1.15	gut	gut_SRS019601.fna_15686	gut_SRS019601.fna_15686_1	-	-	-	PF00208	Glutamate/Leucine/Phenylalanine/Valine dehydroge-se	IPR006096	Glutamate/phenylalanine/leucine/valine dehydroge-se, C-termi-l	-	-	2.2e-265	924.5	glutamate dehydrogenase [Firmicutes bacterium CAG:103]	Euryarchaeota; Diaforarchaea group; Thermoplasmata; Methanomassiliicoccales; Methanomassiliicoccaceae; unclassified Methanomassiliicoccaceae; Methanomassiliicoccaceae archaeon DOK;	Euryarchaeota_Thermoplasmata_Methanomassiliicoccales
EC 4.1.1.15	gut	gut_SRS019638.fna_9531	gut_SRS019638.fna_9531_4	-	-	-	PF00208	Glutamate/Leucine/Phenylalanine/Valine dehydroge-se	IPR006096	Glutamate/phenylalanine/leucine/valine dehydroge-se, C-termi-l	-	-	2.2e-265	924.5	glutamate dehydrogenase [Firmicutes bacterium CAG:103]	Euryarchaeota; Diaforarchaea group; Thermoplasmata; Methanomassiliicoccales; Methanomassiliicoccaceae; unclassified Methanomassiliicoccaceae; Methanomassiliicoccaceae archaeon DOK;	Euryarchaeota_Thermoplasmata_Methanomassiliicoccales
EC 4.1.1.15	gut	gut_SRS020622.fna_6746	gut_SRS020622.fna_6746_1	-	-	-	PF02812	Glu/Leu/Phe/Val dehydroge-se, dimerisation domain	IPR006097	Glutamate/phenylalanine/leucine/valine dehydroge-se, dimerisation domain	-	-	2.4e-155	558.5	glutamate dehydrogenase [Firmicutes bacterium CAG:83]	Euryarchaeota; Diaforarchaea group; Thermoplasmata; Methanomassiliicoccales; Methanomassiliicoccaceae; unclassified Methanomassiliicoccaceae; Methanomassiliicoccaceae archaeon DOK;	Euryarchaeota_Thermoplasmata_Methanomassiliicoccales
EC 4.1.1.17/3.5.1.53	external_naris	external_naris_SRS013740.fna_contig-100_1326.10402.10402	external_naris_SRS013740.fna_contig-100_1326.10402.10402_1	-	-	-	PF02100	Ornithine decarboxylase antizyme	IPR002993	Ornithine decarboxylase antizyme	-	-	1.2e-158	569.3	ornithine decarboxylase antizyme [Malassezia restricta]	TACK group; Crenarchaeota; Thermoprotei; Fervidicoccales; Fervidicoccaceae; Fervidicoccus; Fervidicoccus fontis; Fervidicoccus fontis Kam940;	TACK_Crenarchaeota_Thermoprotei
EC 4.1.1.17/3.5.1.53	external_naris	external_naris_SRS014901.fna_contig-100_3888.3888	external_naris_SRS014901.fna_contig-100_3888.3888_2	-	-	-	-	-	-	-	-	-	1e-64	256.1	ornithine decarboxylase antizyme [Malassezia restricta]	TACK group; Crenarchaeota; Thermoprotei; Fervidicoccales; Fervidicoccaceae; Fervidicoccus; Fervidicoccus fontis; Fervidicoccus fontis Kam940;	TACK_Crenarchaeota_Thermoprotei
EC 4.1.1.17/3.5.1.53	external_naris	external_naris_SRS015793.fna_contig-100_556.556	external_naris_SRS015793.fna_contig-100_556.556_1	-	-	-	-	-	-	-	-	-	2.4e-15	90.5	ornithine decarboxylase antizyme [Malassezia restricta]		archaea_unclassified
EC 4.1.1.17/3.5.1.53	external_naris	external_naris_SRS043451.fna_contig-100_3329.3329	external_naris_SRS043451.fna_contig-100_3329.3329_1	-	-	-	-	-	-	-	-	-	1.1e-104	389.4	ornithine decarboxylase antizyme [Malassezia restricta]	TACK group; Crenarchaeota; Thermoprotei; Fervidicoccales; Fervidicoccaceae; Fervidicoccus; Fervidicoccus fontis; Fervidicoccus fontis Kam940;	TACK_Crenarchaeota_Thermoprotei
EC 4.1.1.17/3.5.1.53	external_naris	external_naris_SRS143841.fna_contig-100_1795.1796	external_naris_SRS143841.fna_contig-100_1795.1796_1	-	-	-	-	-	-	-	-	-	3e-125	458	ornithine decarboxylase antizyme [Malassezia restricta]	TACK group; Crenarchaeota; Thermoprotei; Fervidicoccales; Fervidicoccaceae; Fervidicoccus; Fervidicoccus fontis; Fervidicoccus fontis Kam940;	TACK_Crenarchaeota_Thermoprotei
EC 4.1.1.17/3.5.1.53	left_retroauricular_crease	left_retroauricular_crease_SRS017849.fna_2416	left_retroauricular_crease_SRS017849.fna_2416_1	-	-	-	SSF55729	Acyl-CoA N-acyltransferases (Nat)	IPR016181	Acyl-CoA N-acyltransferase	-	-	3.6e-38	167.5	Ornithine decarboxylase antizyme [Malassezia restricta CBS 7877]	Euryarchaeota; Diaforarchaea group; Thermoplasmata; Thermoplasmatales; Ferroplasmaceae; Ferroplasma;	Euryarchaeota_Thermoplasmata
EC 4.1.1.17/3.5.1.53	left_retroauricular_crease	left_retroauricular_crease_SRS020261.fna_2184	left_retroauricular_crease_SRS020261.fna_2184_4	-	-	-	SSF55729	Acyl-CoA N-acyltransferases (Nat)	IPR016181	Acyl-CoA N-acyltransferase	-	-	4.6e-133	484.2	ornithine decarboxylase antizyme [Malassezia restricta]	TACK group; Crenarchaeota; Thermoprotei; Desulfurococcales; Desulfurococcaceae; Ignicoccus; Ignicoccus hospitalis; Ignicoccus hospitalis KIN4/I;	TACK_Crenarchaeota_Thermoprotei
EC 4.1.1.17/3.5.1.53	left_retroauricular_crease	left_retroauricular_crease_SRS024596.fna_153	left_retroauricular_crease_SRS024596.fna_153_5	-	-	-	PF02100	Ornithine decarboxylase antizyme	IPR002993	Ornithine decarboxylase antizyme	-	-	1.2e-135	492.7	ornithine decarboxylase antizyme [Malassezia restricta]	TACK group; Crenarchaeota; Thermoprotei; Desulfurococcales; Desulfurococcaceae; Ignicoccus; Ignicoccus hospitalis; Ignicoccus hospitalis KIN4/I;	TACK_Crenarchaeota_Thermoprotei
EC 4.1.1.17/3.5.1.53	left_retroauricular_crease	left_retroauricular_crease_SRS049547.fna_1802	left_retroauricular_crease_SRS049547.fna_1802_4	-	-	-	PF02100	Ornithine decarboxylase antizyme	IPR002993	Ornithine decarboxylase antizyme	-	-	1.2e-138	502.7	ornithine decarboxylase antizyme [Malassezia restricta]	TACK group; Crenarchaeota; Thermoprotei; Desulfurococcales; Desulfurococcaceae; Ignicoccus; Ignicoccus hospitalis; Ignicoccus hospitalis KIN4/I;	TACK_Crenarchaeota_Thermoprotei
EC 4.1.1.17/3.5.1.53	left_retroauricular_crease	left_retroauricular_crease_SRS058646.fna_3771	left_retroauricular_crease_SRS058646.fna_3771_4	-	-	-	PF02100	Ornithine decarboxylase antizyme	IPR002993	Ornithine decarboxylase antizyme	-	-	9e-146	526.6	ornithine decarboxylase antizyme [Malassezia restricta]	Euryarchaeota; Diaforarchaea group; Thermoplasmata; Thermoplasmatales; Ferroplasmaceae; Ferroplasma;	Euryarchaeota_Thermoplasmata
EC 4.1.1.17/3.5.1.53	left_retroauricular_crease	left_retroauricular_crease_SRS077863.fna_1754	left_retroauricular_crease_SRS077863.fna_1754_6	-	-	-	PF02100	Ornithine decarboxylase antizyme	IPR002993	Ornithine decarboxylase antizyme	-	-	1.2e-135	492.7	ornithine decarboxylase antizyme [Malassezia restricta]	TACK group; Crenarchaeota; Thermoprotei; Desulfurococcales; Desulfurococcaceae; Ignicoccus; Ignicoccus hospitalis; Ignicoccus hospitalis KIN4/I;	TACK_Crenarchaeota_Thermoprotei
EC 4.1.1.17/3.5.1.53	left_retroauricular_crease	left_retroauricular_crease_SRS078433.fna_1168	left_retroauricular_crease_SRS078433.fna_1168_3	-	-	-	PF02100	Ornithine decarboxylase antizyme	IPR002993	Ornithine decarboxylase antizyme	-	-	3.4e-145	524.6	ornithine decarboxylase antizyme [Malassezia restricta]	Euryarchaeota; Diaforarchaea group; Thermoplasmata; Thermoplasmatales; Ferroplasmaceae; Ferroplasma;	Euryarchaeota_Thermoplasmata
EC 4.1.1.17/3.5.1.53	right_retroauricular_crease	right_retroauricular_crease_SRS047134.fna_1656	right_retroauricular_crease_SRS047134.fna_1656_5	-	-	-	PF02100	Ornithine decarboxylase antizyme	IPR002993	Ornithine decarboxylase antizyme	-	-	9e-146	526.6	ornithine decarboxylase antizyme [Malassezia restricta]	TACK group; Crenarchaeota; Thermoprotei; Desulfurococcales; Desulfurococcaceae; Ignicoccus; Ignicoccus hospitalis; Ignicoccus hospitalis KIN4/I;	TACK_Crenarchaeota_Thermoprotei
EC 4.1.1.17/3.5.1.53	right_retroauricular_crease	right_retroauricular_crease_SRS075356.fna_2156	right_retroauricular_crease_SRS075356.fna_2156_2	-	-	-	PF02100	Ornithine decarboxylase antizyme	IPR002993	Ornithine decarboxylase antizyme	-	-	3.6e-132	481.1	ornithine decarboxylase antizyme [Malassezia restricta]	Euryarchaeota; Thermococci; Thermococcales; Thermococcaceae;	Euryarchaeota_Thermococci
EC 4.1.1.17/3.5.1.53	right_retroauricular_crease	right_retroauricular_crease_SRS078434.fna_1557	right_retroauricular_crease_SRS078434.fna_1557_2	-	-	-	PF02100	Ornithine decarboxylase antizyme	IPR002993	Ornithine decarboxylase antizyme	-	-	6e-135	490.3	ornithine decarboxylase antizyme [Malassezia restricta]	TACK group; Crenarchaeota; Thermoprotei; Desulfurococcales; Desulfurococcaceae; Ignicoccus; Ignicoccus hospitalis; Ignicoccus hospitalis KIN4/I;	TACK_Crenarchaeota_Thermoprotei
EC 4.1.1.17/3.5.1.53	right_retroauricular_crease	right_retroauricular_crease_SRS078741.fna_163	right_retroauricular_crease_SRS078741.fna_163_1	-	-	-	SSF55729	Acyl-CoA N-acyltransferases (Nat)	IPR016181	Acyl-CoA N-acyltransferase	-	-	3.4e-104	387.9	ornithine decarboxylase antizyme [Malassezia restricta]	Euryarchaeota; Diaforarchaea group; Thermoplasmata; Thermoplasmatales; Ferroplasmaceae; Ferroplasma;	Euryarchaeota_Thermoplasmata
EC 4.1.1.17/3.5.1.53	right_retroauricular_crease	right_retroauricular_crease_SRS100036.fna_1407	right_retroauricular_crease_SRS100036.fna_1407_4	-	-	-	SSF55729	Acyl-CoA N-acyltransferases (Nat)	IPR016181	Acyl-CoA N-acyltransferase	-	-	9.6e-148	533.1	ornithine decarboxylase antizyme [Malassezia restricta]		archaea_unclassified
EC 4.1.1.18	China_stool	China_stool_ENA|OGXQ01000162|OGXQ01000162.1	China_stool_ENA|OGXQ01000162|OGXQ01000162.1_50	-	-	-	PF03641	Possible lysine decarboxylase	IPR031100	LOG family	-	-	5.7e-95	357.1	TIGR00730 family Rossman fold protein [Methanobrevibacter smithii]	Euryarchaeota; Methanomada group; Methanobacteria; Methanobacteriales; Methanobacteriaceae; Methanobrevibacter; Methanobrevibacter smithii;	Euryarchaeota_Methanobacteria
EC 4.1.1.18	China_stool	China_stool_ENA|OGYC01000479|OGYC01000479.1	China_stool_ENA|OGYC01000479|OGYC01000479.1_49	-	-	-	PF03641	Possible lysine decarboxylase	IPR031100	LOG family	-	-	1.5e-95	359	TIGR00730 family Rossman fold protein [Methanobrevibacter smithii]	Euryarchaeota; Methanomada group; Methanobacteria; Methanobacteriales; Methanobacteriaceae; Methanobrevibacter; Methanobrevibacter smithii;	Euryarchaeota_Methanobacteria
EC 4.1.1.18	China_stool	China_stool_ENA|OGZK01003941|OGZK01003941.1	China_stool_ENA|OGZK01003941|OGZK01003941.1_6	-	-	-	PF03641	Possible lysine decarboxylase	IPR031100	LOG family	-	-	4.7e-97	364	TIGR00730 family Rossman fold protein [Methanobrevibacter smithii]	Euryarchaeota; Methanomada group; Methanobacteria; Methanobacteriales; Methanobacteriaceae; Methanobrevibacter; Methanobrevibacter smithii; Methanobrevibacter smithii ATCC 35061;	Euryarchaeota_Methanobacteria
EC 4.1.1.18	China_stool	China_stool_ENA|OHBE01001141|OHBE01001141.1	China_stool_ENA|OHBE01001141|OHBE01001141.1_11	-	-	-	PF03641	Possible lysine decarboxylase	IPR031100	LOG family	-	-	2.6e-95	358.2	TIGR00730 family Rossman fold protein [Methanobrevibacter smithii]	Euryarchaeota; Methanomada group; Methanobacteria; Methanobacteriales; Methanobacteriaceae; Methanobrevibacter; Methanobrevibacter smithii;	Euryarchaeota_Methanobacteria
EC 4.1.1.18	China_stool	China_stool_ENA|OKRW01000635|OKRW01000635.1	China_stool_ENA|OKRW01000635|OKRW01000635.1_14	-	-	-	PF03641	Possible lysine decarboxylase	IPR031100	LOG family	-	-	4.7e-97	364	TIGR00730 family Rossman fold protein [Methanobrevibacter smithii]	Euryarchaeota; Methanomada group; Methanobacteria; Methanobacteriales; Methanobacteriaceae; Methanobrevibacter; Methanobrevibacter smithii; Methanobrevibacter smithii ATCC 35061;	Euryarchaeota_Methanobacteria
EC 4.1.1.18	China_stool	China_stool_ENA|OKRZ01035943|OKRZ01035943.1	China_stool_ENA|OKRZ01035943|OKRZ01035943.1_2	-	-	-	PF03641	Possible lysine decarboxylase	IPR031100	LOG family	-	-	3e-41	177.6	TIGR00730 family Rossman fold protein [Methanobrevibacter smithii]	Euryarchaeota; Methanomada group; Methanobacteria; Methanobacteriales; Methanobacteriaceae; Methanobrevibacter; Methanobrevibacter smithii;	Euryarchaeota_Methanobacteria
EC 4.1.1.18	China_stool	China_stool_ENA|OKSC01000023|OKSC01000023.1	China_stool_ENA|OKSC01000023|OKSC01000023.1_118	-	-	-	PF03641	Possible lysine decarboxylase	IPR031100	LOG family	-	-	2.8e-91	344.7	TIGR00730 family Rossman fold protein [Methanobrevibacter woesei]	Euryarchaeota; Methanomada group; Methanobacteria; Methanobacteriales; Methanobacteriaceae; Methanobrevibacter; unclassified Methanobrevibacter; Methanobrevibacter sp. YE315;	Euryarchaeota_Methanobacteria
EC 4.2.1.20	China_stool	China_stool_ENA|OGWY01016223|OGWY01016223.1	China_stool_ENA|OGWY01016223|OGWY01016223.1_3	-	-	-	cd04724	Tryptophan_synthase_alpha	IPR002028	Tryptophan synthase, alpha chain	-	-	1.6e-89	339	MULTISPECIES: tryptophan synthase subunit alpha [Firmicutes]	Euryarchaeota; Methanomada group; Methanobacteria; Methanobacteriales; Methanobacteriaceae; Methanobrevibacter; Methanobrevibacter millerae;	Euryarchaeota_Methanobacteria
EC 4.2.1.20	China_stool	China_stool_ENA|OGWZ01000172|OGWZ01000172.1	China_stool_ENA|OGWZ01000172|OGWZ01000172.1_57	-	GH2	-	PF00290	Tryptophan synthase alpha chain	IPR002028	Tryptophan synthase, alpha chain	-	-	2e-138	501.9	MULTISPECIES: tryptophan synthase subunit alpha [Methanobrevibacter]	Euryarchaeota; Methanomada group; Methanobacteria; Methanobacteriales; Methanobacteriaceae; Methanobrevibacter; Methanobrevibacter smithii;	Euryarchaeota_Methanobacteria
EC 4.2.1.20	China_stool	China_stool_ENA|OGXG01022742|OGXG01022742.1	China_stool_ENA|OGXG01022742|OGXG01022742.1_1	-	GH2	-	TIGR00262	trpA: tryptophan synthase, alpha subunit	IPR002028	Tryptophan synthase, alpha chain	-	-	2.1e-143	518.5	tryptophan synthase subunit alpha [Firmicutes bacterium AM55-24TS]	Euryarchaeota; Stenosarchaea group; Methanomicrobia; Methanomicrobiales; Methanoregulaceae; Methanoregula; Methanoregula formicica; Methanoregula formicica SMSP;	Euryarchaeota_Methanomicrobia
EC 4.2.1.20	China_stool	China_stool_ENA|OGXJ01010052|OGXJ01010052.1	China_stool_ENA|OGXJ01010052|OGXJ01010052.1_3	-	GH2	-	PF00290	Tryptophan synthase alpha chain	IPR002028	Tryptophan synthase, alpha chain	-	-	5.3e-23	116.3	tryptophan synthase subunit alpha [Methanobrevibacter smithii]	Euryarchaeota; Methanomada group; Methanobacteria; Methanobacteriales; Methanobacteriaceae; Methanobrevibacter; Methanobrevibacter smithii; Methanobrevibacter smithii ATCC 35061;	Euryarchaeota_Methanobacteria
EC 4.2.1.20	China_stool	China_stool_ENA|OGXQ01000311|OGXQ01000311.1	China_stool_ENA|OGXQ01000311|OGXQ01000311.1_33	-	GH2	-	PF00290	Tryptophan synthase alpha chain	IPR002028	Tryptophan synthase, alpha chain	-	-	1.1e-139	506.1	MULTISPECIES: tryptophan synthase subunit alpha [Methanobrevibacter]	Euryarchaeota; Methanomada group; Methanobacteria; Methanobacteriales; Methanobacteriaceae; Methanobrevibacter; Methanobrevibacter smithii; Methanobrevibacter smithii ATCC 35061;	Euryarchaeota_Methanobacteria
EC 4.2.1.20	China_stool	China_stool_ENA|OGXQ01005764|OGXQ01005764.1	China_stool_ENA|OGXQ01005764|OGXQ01005764.1_2	-	-	-	PF00290	Tryptophan synthase alpha chain	IPR002028	Tryptophan synthase, alpha chain	-	-	3.7e-49	205.3	tryptophan synthase subunit alpha [Caproiciproducens galactitolivorans]	Euryarchaeota; Stenosarchaea group; Halobacteria; Haloferacales;	Euryarchaeota_Halobacteria
EC 4.2.1.20	China_stool	China_stool_ENA|OGXR01016156|OGXR01016156.1	China_stool_ENA|OGXR01016156|OGXR01016156.1_1	-	GH2	-	PF00290	Tryptophan synthase alpha chain	IPR002028	Tryptophan synthase, alpha chain	-	-	9.3e-26	125.6	tryptophan synthase subunit alpha [Ruminococcus lactaris]	Euryarchaeota; Methanomada group; Methanobacteria; Methanobacteriales; Methanobacteriaceae; Methanobrevibacter; Methanobrevibacter millerae;	Euryarchaeota_Methanobacteria
EC 4.2.1.20	China_stool	China_stool_ENA|OGXW01013131|OGXW01013131.1	China_stool_ENA|OGXW01013131|OGXW01013131.1_1	-	GH2	-	cd04724	Tryptophan_synthase_alpha	IPR002028	Tryptophan synthase, alpha chain	-	-	2.1e-143	518.5	tryptophan synthase subunit alpha [Firmicutes bacterium AF36-3BH]	Euryarchaeota; Stenosarchaea group; Methanomicrobia; Methanomicrobiales; Methanoregulaceae; Methanoregula; Methanoregula formicica; Methanoregula formicica SMSP;	Euryarchaeota_Methanomicrobia
EC 4.2.1.20	China_stool	China_stool_ENA|OGXX01038987|OGXX01038987.1	China_stool_ENA|OGXX01038987|OGXX01038987.1_1	-	-	-	cd04724	Tryptophan_synthase_alpha	IPR002028	Tryptophan synthase, alpha chain	-	-	2e-118	435.3	tryptophan synthase subunit alpha [Clostridium sp. AF37-5]	Euryarchaeota; Methanomada group; Methanobacteria; Methanobacteriales; Methanobacteriaceae; Methanobrevibacter; Methanobrevibacter olleyae;	Euryarchaeota_Methanobacteria
EC 4.2.1.20	China_stool	China_stool_ENA|OGYD01010995|OGYD01010995.1	China_stool_ENA|OGYD01010995|OGYD01010995.1_2	-	GH2	-	PF00290	Tryptophan synthase alpha chain	IPR002028	Tryptophan synthase, alpha chain	-	-	4.8e-143	517.3	tryptophan synthase alpha chain [Firmicutes bacterium CAG:41]	Euryarchaeota; Stenosarchaea group; Methanomicrobia; Methanomicrobiales; Methanoregulaceae; Methanoregula; Methanoregula formicica; Methanoregula formicica SMSP;	Euryarchaeota_Methanomicrobia
EC 4.2.1.20	China_stool	China_stool_ENA|OGZB01021071|OGZB01021071.1	China_stool_ENA|OGZB01021071|OGZB01021071.1_2	-	GH2	-	PF00290	Tryptophan synthase alpha chain	IPR002028	Tryptophan synthase, alpha chain	-	-	4.8e-143	517.3	tryptophan synthase alpha chain [Firmicutes bacterium CAG:41]	Euryarchaeota; Stenosarchaea group; Methanomicrobia; Methanomicrobiales; Methanoregulaceae; Methanoregula; Methanoregula formicica; Methanoregula formicica SMSP;	Euryarchaeota_Methanomicrobia
EC 4.2.1.20	China_stool	China_stool_ENA|OGZH01020055|OGZH01020055.1	China_stool_ENA|OGZH01020055|OGZH01020055.1_3	-	GH2	-	cd04724	Tryptophan_synthase_alpha	IPR002028	Tryptophan synthase, alpha chain	-	-	1.6e-143	518.8	tryptophan synthase alpha chain [Firmicutes bacterium CAG:41]	Euryarchaeota; Stenosarchaea group; Methanomicrobia; Methanomicrobiales; Methanoregulaceae; Methanoregula; Methanoregula formicica; Methanoregula formicica SMSP;	Euryarchaeota_Methanomicrobia
EC 4.2.1.20	China_stool	China_stool_ENA|OGZK01000026|OGZK01000026.1	China_stool_ENA|OGZK01000026|OGZK01000026.1_91	-	GH2	-	PF00290	Tryptophan synthase alpha chain	IPR002028	Tryptophan synthase, alpha chain	-	-	1.1e-139	506.1	MULTISPECIES: tryptophan synthase subunit alpha [Methanobrevibacter]	Euryarchaeota; Methanomada group; Methanobacteria; Methanobacteriales; Methanobacteriaceae; Methanobrevibacter; Methanobrevibacter smithii; Methanobrevibacter smithii ATCC 35061;	Euryarchaeota_Methanobacteria
EC 4.2.1.20	China_stool	China_stool_ENA|OGZT01009513|OGZT01009513.1	China_stool_ENA|OGZT01009513|OGZT01009513.1_2	-	GH2	-	TIGR00262	trpA: tryptophan synthase, alpha subunit	IPR002028	Tryptophan synthase, alpha chain	-	-	1.1e-142	516.2	tryptophan synthase alpha chain [Firmicutes bacterium CAG:41]	Euryarchaeota; Stenosarchaea group; Methanomicrobia; Methanomicrobiales; Methanoregulaceae; Methanoregula; Methanoregula formicica; Methanoregula formicica SMSP;	Euryarchaeota_Methanomicrobia
EC 4.2.1.20	China_stool	China_stool_ENA|OGZW01023835|OGZW01023835.1	China_stool_ENA|OGZW01023835|OGZW01023835.1_1	-	GH2	-	PF00290	Tryptophan synthase alpha chain	IPR002028	Tryptophan synthase, alpha chain	-	-	2e-138	501.9	MULTISPECIES: tryptophan synthase subunit alpha [Methanobrevibacter]	Euryarchaeota; Methanomada group; Methanobacteria; Methanobacteriales; Methanobacteriaceae; Methanobrevibacter; Methanobrevibacter smithii; Methanobrevibacter smithii ATCC 35061;	Euryarchaeota_Methanobacteria
EC 4.2.1.20	China_stool	China_stool_ENA|OHAG01003759|OHAG01003759.1	China_stool_ENA|OHAG01003759|OHAG01003759.1_1	-	GH2	-	TIGR00262	trpA: tryptophan synthase, alpha subunit	IPR002028	Tryptophan synthase, alpha chain	-	-	3.1e-139	504.6	tryptophan synthase subunit alpha [Ruminococcus lactaris]	Euryarchaeota; Methanomada group; Methanobacteria; Methanobacteriales; Methanobacteriaceae; Methanobrevibacter; Methanobrevibacter millerae;	Euryarchaeota_Methanobacteria
EC 4.2.1.20	China_stool	China_stool_ENA|OHBE01000370|OHBE01000370.1	China_stool_ENA|OHBE01000370|OHBE01000370.1_5	-	GH2	-	PF00290	Tryptophan synthase alpha chain	IPR002028	Tryptophan synthase, alpha chain	-	-	1.1e-139	506.1	MULTISPECIES: tryptophan synthase subunit alpha [Methanobrevibacter]	Euryarchaeota; Methanomada group; Methanobacteria; Methanobacteriales; Methanobacteriaceae; Methanobrevibacter; Methanobrevibacter smithii; Methanobrevibacter smithii ATCC 35061;	Euryarchaeota_Methanobacteria
EC 4.2.1.20	China_stool	China_stool_ENA|OKRV01027452|OKRV01027452.1	China_stool_ENA|OKRV01027452|OKRV01027452.1_2	-	GH2	-	TIGR00262	trpA: tryptophan synthase, alpha subunit	IPR002028	Tryptophan synthase, alpha chain	-	-	9.8e-125	456.4	MULTISPECIES: tryptophan synthase subunit alpha [Methanobrevibacter]	Euryarchaeota; Methanomada group; Methanobacteria; Methanobacteriales; Methanobacteriaceae; Methanobrevibacter; Methanobrevibacter smithii; Methanobrevibacter smithii ATCC 35061;	Euryarchaeota_Methanobacteria
EC 4.2.1.20	China_stool	China_stool_ENA|OKRW01000168|OKRW01000168.1	China_stool_ENA|OKRW01000168|OKRW01000168.1_16	-	GH2	-	PF00290	Tryptophan synthase alpha chain	IPR002028	Tryptophan synthase, alpha chain	-	-	1.1e-139	506.1	MULTISPECIES: tryptophan synthase subunit alpha [Methanobrevibacter]	Euryarchaeota; Methanomada group; Methanobacteria; Methanobacteriales; Methanobacteriaceae; Methanobrevibacter; Methanobrevibacter smithii; Methanobrevibacter smithii ATCC 35061;	Euryarchaeota_Methanobacteria
EC 4.2.1.20	China_stool	China_stool_ENA|OKSC01000003|OKSC01000003.1	China_stool_ENA|OKSC01000003|OKSC01000003.1_339	-	-	-	cd04724	Tryptophan_synthase_alpha	IPR002028	Tryptophan synthase, alpha chain	-	-	2.3e-134	488.4	tryptophan synthase subunit alpha [Methanobrevibacter woesei]	Euryarchaeota; Methanomada group; Methanobacteria; Methanobacteriales; Methanobacteriaceae; Methanobrevibacter; Methanobrevibacter smithii; Methanobrevibacter smithii ATCC 35061;	Euryarchaeota_Methanobacteria
EC 4.2.1.20	China_stool	China_stool_ENA|OKSC01047388|OKSC01047388.1	China_stool_ENA|OKSC01047388|OKSC01047388.1_1	-	-	-	PF00290	Tryptophan synthase alpha chain	IPR002028	Tryptophan synthase, alpha chain	-	-	2.6e-15	90.5	tryptophan synthase subunit alpha [Methanomassiliicoccales archaeon Mx-03]	Euryarchaeota; Diaforarchaea group; Thermoplasmata; Methanomassiliicoccales; Methanomassiliicoccaceae; unclassified Methanomassiliicoccaceae; Methanomassiliicoccaceae archaeon DOK;	Euryarchaeota_Thermoplasmata_Methanomassiliicoccales
EC 4.2.1.20	dorsum_of_tongue	dorsum_of_tongue_SRS013705.fna_34939	dorsum_of_tongue_SRS013705.fna_34939_2	-	GH2	-	TIGR00262	trpA: tryptophan synthase, alpha subunit	IPR002028	Tryptophan synthase, alpha chain	-	-	4.5e-130	474.2	tryptophan synthase subunit alpha [Oribacterium sinus]	Euryarchaeota; Diaforarchaea group; Thermoplasmata; unclassified Thermoplasmata; methanogenic archaeon ISO4-H5;	Euryarchaeota_Thermoplasmata_others
EC 4.2.1.20	dorsum_of_tongue	dorsum_of_tongue_SRS014935.fna_5220	dorsum_of_tongue_SRS014935.fna_5220_2	-	-	-	TIGR00262	trpA: tryptophan synthase, alpha subunit	IPR002028	Tryptophan synthase, alpha chain	-	-	5.4e-119	437.2	tryptophan synthase subunit alpha [Oribacterium sinus]	Euryarchaeota; Diaforarchaea group; Thermoplasmata; unclassified Thermoplasmata; methanogenic archaeon ISO4-H5;	Euryarchaeota_Thermoplasmata_others
EC 4.2.1.20	dorsum_of_tongue	dorsum_of_tongue_SRS015272.fna_contig-100_846.846	dorsum_of_tongue_SRS015272.fna_contig-100_846.846_1	-	-	-	TIGR00262	trpA: tryptophan synthase, alpha subunit	IPR002028	Tryptophan synthase, alpha chain	-	-	1.3e-126	462.6	tryptophan synthase subunit alpha [Megasphaera micronuciformis]	Euryarchaeota; Diaforarchaea group; Thermoplasmata; Methanomassiliicoccales; Methanomassiliicoccaceae; unclassified Methanomassiliicoccaceae; Methanomassiliicoccaceae archaeon DOK;	Euryarchaeota_Thermoplasmata_Methanomassiliicoccales
EC 4.2.1.20	dorsum_of_tongue	dorsum_of_tongue_SRS015434.fna_36196	dorsum_of_tongue_SRS015434.fna_36196_10	-	GH2	-	PF00290	Tryptophan synthase alpha chain	IPR002028	Tryptophan synthase, alpha chain	-	-	5.7e-112	414.1	tryptophan synthase subunit alpha [Stomatobaculum longum]	Euryarchaeota; Stenosarchaea group; Methanomicrobia; Methanomicrobiales; Methanospirillaceae; Methanospirillum; Methanospirillum hungatei; Methanospirillum hungatei JF-1;	Euryarchaeota_Methanomicrobia
EC 4.2.1.20	dorsum_of_tongue	dorsum_of_tongue_SRS015686.fna_25665	dorsum_of_tongue_SRS015686.fna_25665_1	-	GH2	-	PF00290	Tryptophan synthase alpha chain	IPR002028	Tryptophan synthase, alpha chain	-	-	2.5e-136	495	tryptophan synthase subunit alpha [Oribacterium sinus]	Euryarchaeota; Diaforarchaea group; Thermoplasmata; unclassified Thermoplasmata; methanogenic archaeon ISO4-H5;	Euryarchaeota_Thermoplasmata_others
EC 4.2.1.20	dorsum_of_tongue	dorsum_of_tongue_SRS017533.fna_18280	dorsum_of_tongue_SRS017533.fna_18280_2	-	GH2	-	TIGR00262	trpA: tryptophan synthase, alpha subunit	IPR002028	Tryptophan synthase, alpha chain	-	-	2.2e-137	498.4	tryptophan synthase subunit alpha [Oribacterium sinus]	Euryarchaeota; Methanomada group; Methanobacteria; Methanobacteriales; Methanobacteriaceae; Methanobrevibacter; unclassified Methanobrevibacter; Methanobrevibacter sp. YE315;	Euryarchaeota_Methanobacteria
EC 4.2.1.20	dorsum_of_tongue	dorsum_of_tongue_SRS017808.fna_contig-100_4281.116749.116749	dorsum_of_tongue_SRS017808.fna_contig-100_4281.116749.116749_2	-	-	-	TIGR00262	trpA: tryptophan synthase, alpha subunit	IPR002028	Tryptophan synthase, alpha chain	-	-	3.3e-72	281.2	tryptophan synthase subunit alpha [Megasphaera micronuciformis]	Euryarchaeota; Diaforarchaea group; Thermoplasmata; Methanomassiliicoccales; Methanomassiliicoccaceae; unclassified Methanomassiliicoccaceae; Methanomassiliicoccaceae archaeon DOK;	Euryarchaeota_Thermoplasmata_Methanomassiliicoccales
EC 4.2.1.20	dorsum_of_tongue	dorsum_of_tongue_SRS018875.fna_contig-100_1364.95735	dorsum_of_tongue_SRS018875.fna_contig-100_1364.95735_2	-	-	-	PF00290	Tryptophan synthase alpha chain	IPR002028	Tryptophan synthase, alpha chain	-	-	4.2e-131	477.6	tryptophan synthase subunit alpha [Megasphaera micronuciformis]	Euryarchaeota; Diaforarchaea group; Thermoplasmata; Methanomassiliicoccales; Methanomassiliicoccaceae; unclassified Methanomassiliicoccaceae; Methanomassiliicoccaceae archaeon DOK;	Euryarchaeota_Thermoplasmata_Methanomassiliicoccales
EC 4.2.1.20	dorsum_of_tongue	dorsum_of_tongue_SRS019270.fna_4357	dorsum_of_tongue_SRS019270.fna_4357_2	-	-	-	PF00290	Tryptophan synthase alpha chain	IPR002028	Tryptophan synthase, alpha chain	-	-	4.2e-131	477.6	tryptophan synthase subunit alpha [Megasphaera micronuciformis]	Euryarchaeota; Diaforarchaea group; Thermoplasmata; Methanomassiliicoccales; Methanomassiliicoccaceae; unclassified Methanomassiliicoccaceae; Methanomassiliicoccaceae archaeon DOK;	Euryarchaeota_Thermoplasmata_Methanomassiliicoccales
EC 4.2.1.20	dorsum_of_tongue	dorsum_of_tongue_SRS019389.fna_contig-100_595.66991	dorsum_of_tongue_SRS019389.fna_contig-100_595.66991_2	-	GH2	-	PF00290	Tryptophan synthase alpha chain	IPR002028	Tryptophan synthase, alpha chain	-	-	2.7e-135	491.5	tryptophan synthase subunit alpha [Oribacterium sinus]	Euryarchaeota; Diaforarchaea group; Thermoplasmata; unclassified Thermoplasmata; methanogenic archaeon ISO4-H5;	Euryarchaeota_Thermoplasmata_others
EC 4.2.1.20	dorsum_of_tongue	dorsum_of_tongue_SRS019792.fna_contig-100_1569.66549	dorsum_of_tongue_SRS019792.fna_contig-100_1569.66549_1	-	-	-	PF00290	Tryptophan synthase alpha chain	IPR002028	Tryptophan synthase, alpha chain	-	-	4.2e-131	477.6	tryptophan synthase subunit alpha [Megasphaera micronuciformis]	Euryarchaeota; Diaforarchaea group; Thermoplasmata; Methanomassiliicoccales; Methanomassiliicoccaceae; unclassified Methanomassiliicoccaceae; Methanomassiliicoccaceae archaeon DOK;	Euryarchaeota_Thermoplasmata_Methanomassiliicoccales
EC 4.2.1.20	dorsum_of_tongue	dorsum_of_tongue_SRS022621.fna_contig-100_977.128588	dorsum_of_tongue_SRS022621.fna_contig-100_977.128588_2	-	-	-	TIGR00262	trpA: tryptophan synthase, alpha subunit	IPR002028	Tryptophan synthase, alpha chain	-	-	9.5e-125	456.4	tryptophan synthase subunit alpha [Megasphaera micronuciformis]	Euryarchaeota; Diaforarchaea group; Thermoplasmata; Methanomassiliicoccales; Methanomassiliicoccaceae; unclassified Methanomassiliicoccaceae; Methanomassiliicoccaceae archaeon DOK;	Euryarchaeota_Thermoplasmata_Methanomassiliicoccales
EC 4.2.1.20	dorsum_of_tongue	dorsum_of_tongue_SRS024498.fna_7206	dorsum_of_tongue_SRS024498.fna_7206_1	-	-	-	PF00290	Tryptophan synthase alpha chain	IPR002028	Tryptophan synthase, alpha chain	-	-	4.2e-131	477.6	tryptophan synthase subunit alpha [Megasphaera micronuciformis]	Euryarchaeota; Diaforarchaea group; Thermoplasmata; Methanomassiliicoccales; Methanomassiliicoccaceae; unclassified Methanomassiliicoccaceae; Methanomassiliicoccaceae archaeon DOK;	Euryarchaeota_Thermoplasmata_Methanomassiliicoccales
EC 4.2.1.20	dorsum_of_tongue	dorsum_of_tongue_SRS042643.fna_contig-100_2740.190483.190483	dorsum_of_tongue_SRS042643.fna_contig-100_2740.190483.190483_1	-	-	-	PF00290	Tryptophan synthase alpha chain	IPR002028	Tryptophan synthase, alpha chain	-	-	8.5e-105	389.8	tryptophan synthase subunit alpha [Megasphaera micronuciformis]	Euryarchaeota; Diaforarchaea group; Thermoplasmata; Methanomassiliicoccales; Methanomassiliicoccaceae; unclassified Methanomassiliicoccaceae; Methanomassiliicoccaceae archaeon DOK;	Euryarchaeota_Thermoplasmata_Methanomassiliicoccales
EC 4.2.1.20	dorsum_of_tongue	dorsum_of_tongue_SRS042643.fna_contig-100_2741.190484.190484	dorsum_of_tongue_SRS042643.fna_contig-100_2741.190484.190484_2	-	-	-	PF00290	Tryptophan synthase alpha chain	IPR002028	Tryptophan synthase, alpha chain	-	-	5.2e-94	354	tryptophan synthase subunit alpha [Megasphaera micronuciformis]	Euryarchaeota; Diaforarchaea group; Thermoplasmata; Methanomassiliicoccales; Methanomassiliicoccaceae; unclassified Methanomassiliicoccaceae; Methanomassiliicoccaceae archaeon DOK;	Euryarchaeota_Thermoplasmata_Methanomassiliicoccales
EC 4.2.1.20	dorsum_of_tongue	dorsum_of_tongue_SRS049253.fna_33806	dorsum_of_tongue_SRS049253.fna_33806_1	-	GH2	-	PF00290	Tryptophan synthase alpha chain	IPR002028	Tryptophan synthase, alpha chain	-	-	1.1e-110	409.8	tryptophan synthase subunit alpha [Stomatobaculum longum]	Euryarchaeota; Stenosarchaea group; Methanomicrobia; Methanomicrobiales; Methanospirillaceae; Methanospirillum; Methanospirillum hungatei; Methanospirillum hungatei JF-1;	Euryarchaeota_Methanomicrobia
EC 4.2.1.20	dorsum_of_tongue	dorsum_of_tongue_SRS052570.fna_contig-100_2326.2327	dorsum_of_tongue_SRS052570.fna_contig-100_2326.2327_2	-	GH2	-	TIGR00262	trpA: tryptophan synthase, alpha subunit	IPR002028	Tryptophan synthase, alpha chain	-	-	4.2e-136	494.2	tryptophan synthase subunit alpha [Oribacterium sinus]	Euryarchaeota; Diaforarchaea group; Thermoplasmata; unclassified Thermoplasmata; methanogenic archaeon ISO4-H5;	Euryarchaeota_Thermoplasmata_others
EC 4.2.1.20	dorsum_of_tongue	dorsum_of_tongue_SRS053583.fna_8435	dorsum_of_tongue_SRS053583.fna_8435_2	-	-	-	TIGR00262	trpA: tryptophan synthase, alpha subunit	IPR002028	Tryptophan synthase, alpha chain	-	-	8.1e-135	490	tryptophan synthase subunit alpha [Megasphaera micronuciformis]	Euryarchaeota; Diaforarchaea group; Thermoplasmata; Methanomassiliicoccales; Methanomassiliicoccaceae; unclassified Methanomassiliicoccaceae; Methanomassiliicoccaceae archaeon DOK;	Euryarchaeota_Thermoplasmata_Methanomassiliicoccales
EC 4.2.1.20	dorsum_of_tongue	dorsum_of_tongue_SRS053603.fna_22620	dorsum_of_tongue_SRS053603.fna_22620_1	-	-	-	PF00290	Tryptophan synthase alpha chain	IPR002028	Tryptophan synthase, alpha chain	-	-	3e-129	471.5	tryptophan synthase subunit alpha [Megasphaera micronuciformis]	Euryarchaeota; Diaforarchaea group; Thermoplasmata; Methanomassiliicoccales; Methanomassiliicoccaceae; unclassified Methanomassiliicoccaceae; Methanomassiliicoccaceae archaeon DOK;	Euryarchaeota_Thermoplasmata_Methanomassiliicoccales
EC 4.2.1.20	dorsum_of_tongue	dorsum_of_tongue_SRS054976.fna_contig-100_4744.126259	dorsum_of_tongue_SRS054976.fna_contig-100_4744.126259_1	-	-	-	cd04724	Tryptophan_synthase_alpha	IPR002028	Tryptophan synthase, alpha chain	-	-	2.7e-115	424.9	tryptophan synthase subunit alpha [Oribacterium sinus]	Euryarchaeota; Diaforarchaea group; Thermoplasmata; unclassified Thermoplasmata; methanogenic archaeon ISO4-H5;	Euryarchaeota_Thermoplasmata_others
EC 4.2.1.20	dorsum_of_tongue	dorsum_of_tongue_SRS077568.fna_21649	dorsum_of_tongue_SRS077568.fna_21649_2	-	GH2	-	TIGR00262	trpA: tryptophan synthase, alpha subunit	IPR002028	Tryptophan synthase, alpha chain	-	-	2.9e-137	498	tryptophan synthase subunit alpha [Oribacterium sinus]	Euryarchaeota; Diaforarchaea group; Thermoplasmata; unclassified Thermoplasmata; methanogenic archaeon ISO4-H5;	Euryarchaeota_Thermoplasmata_others
EC 4.2.1.20	dorsum_of_tongue	dorsum_of_tongue_SRS101382.fna_25107	dorsum_of_tongue_SRS101382.fna_25107_2	-	-	-	cd04724	Tryptophan_synthase_alpha	IPR002028	Tryptophan synthase, alpha chain	-	-	1.3e-91	345.9	tryptophan synthase subunit alpha [Megasphaera micronuciformis]	Euryarchaeota; Diaforarchaea group; Thermoplasmata; Methanomassiliicoccales; Methanomassiliicoccaceae; unclassified Methanomassiliicoccaceae; Methanomassiliicoccaceae archaeon DOK;	Euryarchaeota_Thermoplasmata_Methanomassiliicoccales
EC 4.2.1.20	dorsum_of_tongue	dorsum_of_tongue_SRS104647.fna_contig-100_308.309	dorsum_of_tongue_SRS104647.fna_contig-100_308.309_2	-	-	-	PF00290	Tryptophan synthase alpha chain	IPR002028	Tryptophan synthase, alpha chain	-	-	4.2e-131	477.6	tryptophan synthase subunit alpha [Megasphaera micronuciformis]	Euryarchaeota; Diaforarchaea group; Thermoplasmata; Methanomassiliicoccales; Methanomassiliicoccaceae; unclassified Methanomassiliicoccaceae; Methanomassiliicoccaceae archaeon DOK;	Euryarchaeota_Thermoplasmata_Methanomassiliicoccales
EC 4.2.1.20	dorsum_of_tongue	dorsum_of_tongue_SRS104830.fna_10206	dorsum_of_tongue_SRS104830.fna_10206_2	-	-	-	cd04724	Tryptophan_synthase_alpha	IPR002028	Tryptophan synthase, alpha chain	-	-	5.2e-123	450.7	tryptophan synthase subunit alpha [Megasphaera micronuciformis]	Euryarchaeota; Diaforarchaea group; Thermoplasmata; Methanomassiliicoccales; Methanomassiliicoccaceae; unclassified Methanomassiliicoccaceae; Methanomassiliicoccaceae archaeon DOK;	Euryarchaeota_Thermoplasmata_Methanomassiliicoccales
EC 4.2.1.20	dorsum_of_tongue	dorsum_of_tongue_SRS104962.fna_9871	dorsum_of_tongue_SRS104962.fna_9871_3	-	GH2	-	TIGR00262	trpA: tryptophan synthase, alpha subunit	IPR002028	Tryptophan synthase, alpha chain	-	-	2.9e-137	498	tryptophan synthase subunit alpha [Oribacterium sinus]	Euryarchaeota; Stenosarchaea group; Methanomicrobia; Methanomicrobiales; Methanospirillaceae; Methanospirillum; Methanospirillum hungatei; Methanospirillum hungatei JF-1;	Euryarchaeota_Methanomicrobia
EC 4.2.1.20	dorsum_of_tongue	dorsum_of_tongue_SRS1055084.fna_17731	dorsum_of_tongue_SRS1055084.fna_17731_2	-	GH2	-	PF00290	Tryptophan synthase alpha chain	IPR002028	Tryptophan synthase, alpha chain	-	-	8.5e-137	496.5	tryptophan synthase subunit alpha [Oribacterium sinus]	Euryarchaeota; Diaforarchaea group; Thermoplasmata; unclassified Thermoplasmata; methanogenic archaeon ISO4-H5;	Euryarchaeota_Thermoplasmata_others
EC 4.2.1.20	dorsum_of_tongue	dorsum_of_tongue_SRS1055084.fna_contig-100_3415.126729	dorsum_of_tongue_SRS1055084.fna_contig-100_3415.126729_2	-	GH2	-	PF00290	Tryptophan synthase alpha chain	IPR002028	Tryptophan synthase, alpha chain	-	-	1.1e-136	496.1	tryptophan synthase subunit alpha [Oribacterium sinus]	Euryarchaeota; Diaforarchaea group; Thermoplasmata; unclassified Thermoplasmata; methanogenic archaeon ISO4-H5;	Euryarchaeota_Thermoplasmata_others
EC 4.2.1.20	Gingiva	Gingiva_SRS016575.fna_18206	Gingiva_SRS016575.fna_18206_6	-	-	-	PF00290	Tryptophan synthase alpha chain	IPR002028	Tryptophan synthase, alpha chain	-	-	1.6e-138	502.3	tryptophan synthase subunit alpha [Dialister sp.]	Euryarchaeota; Diaforarchaea group; Thermoplasmata; Methanomassiliicoccales; Methanomassiliicoccaceae; Candidatus Methanoplasma; Candidatus Methanoplasma termitum;	Euryarchaeota_Thermoplasmata_Methanomassiliicoccales
EC 4.2.1.20	Gingiva	Gingiva_SRS022281.fna_37474	Gingiva_SRS022281.fna_37474_3	-	-	-	TIGR00262	trpA: tryptophan synthase, alpha subunit	IPR002028	Tryptophan synthase, alpha chain	-	-	5.9e-130	473.8	tryptophan synthase subunit alpha [Dialister sp.]	Euryarchaeota; Diaforarchaea group; Thermoplasmata; Methanomassiliicoccales; Methanomassiliicoccaceae; Candidatus Methanoplasma; Candidatus Methanoplasma termitum;	Euryarchaeota_Thermoplasmata_Methanomassiliicoccales
EC 4.2.1.20	Gingiva	Gingiva_SRS022980.fna_6040	Gingiva_SRS022980.fna_6040_2	-	-	-	PF00290	Tryptophan synthase alpha chain	IPR002028	Tryptophan synthase, alpha chain	-	-	1.6e-138	502.3	tryptophan synthase subunit alpha [Dialister sp.]	Euryarchaeota; Diaforarchaea group; Thermoplasmata; Methanomassiliicoccales; Methanomassiliicoccaceae; Candidatus Methanoplasma; Candidatus Methanoplasma termitum;	Euryarchaeota_Thermoplasmata_Methanomassiliicoccales
EC 4.2.1.20	Gingiva	Gingiva_SRS024355.fna_contig-100_1634.251496	Gingiva_SRS024355.fna_contig-100_1634.251496_2	-	GH2	-	PF00290	Tryptophan synthase alpha chain	IPR002028	Tryptophan synthase, alpha chain	-	-	5.1e-140	507.3	tryptophan synthase subunit alpha [Lachnospiraceae bacterium oral taxon 096]	Euryarchaeota; Methanomada group; Methanobacteria; Methanobacteriales; Methanobacteriaceae; Methanobrevibacter; Methanobrevibacter smithii;	Euryarchaeota_Methanobacteria
EC 4.2.1.20	oral	gnl|BGI|NDNHAILK_449	gnl|BGI|NDNHAILK_449_2	-	-	-	cd04724	Tryptophan_synthase_alpha	IPR002028	Tryptophan synthase, alpha chain	-	-	3e-123	451.4	tryptophan synthase subunit alpha [Oribacterium sinus]	Euryarchaeota; Diaforarchaea group; Thermoplasmata; unclassified Thermoplasmata; methanogenic archaeon ISO4-H5;	Euryarchaeota_Thermoplasmata_others
EC 4.2.1.20	oral	gnl|BGI|PKGKFHLN_179	gnl|BGI|PKGKFHLN_179_2	-	GH2	-	TIGR00262	trpA: tryptophan synthase, alpha subunit	IPR002028	Tryptophan synthase, alpha chain	-	-	1.4e-139	505.8	tryptophan synthase subunit alpha [Oribacterium sinus]	Euryarchaeota; Diaforarchaea group; Thermoplasmata; unclassified Thermoplasmata; methanogenic archaeon ISO4-H5;	Euryarchaeota_Thermoplasmata_others
EC 4.2.1.20	gut	gut_SRS013098.fna_40614	gut_SRS013098.fna_40614_1	-	GH2	-	TIGR00262	trpA: tryptophan synthase, alpha subunit	IPR002028	Tryptophan synthase, alpha chain	-	-	3.1e-139	504.6	tryptophan synthase subunit alpha [Ruminococcus lactaris]	Euryarchaeota; Methanomada group; Methanobacteria; Methanobacteriales; Methanobacteriaceae; Methanobrevibacter; Methanobrevibacter millerae;	Euryarchaeota_Methanobacteria
EC 4.2.1.20	gut	gut_SRS013215.fna_1643	gut_SRS013215.fna_1643_1	-	GH2	-	PF00290	Tryptophan synthase alpha chain	IPR002028	Tryptophan synthase, alpha chain	-	-	2.6e-40	174.5	tryptophan synthase alpha chain [Firmicutes bacterium CAG:41]	Euryarchaeota; Stenosarchaea group; Methanomicrobia; Methanomicrobiales; Methanoregulaceae; Methanoregula; Methanoregula formicica; Methanoregula formicica SMSP;	Euryarchaeota_Methanomicrobia
EC 4.2.1.20	gut	gut_SRS013639.fna_27153	gut_SRS013639.fna_27153_4	-	GH2	-	PF00290	Tryptophan synthase alpha chain	IPR002028	Tryptophan synthase, alpha chain	-	-	4.8e-143	517.3	tryptophan synthase alpha chain [Firmicutes bacterium CAG:41]	Euryarchaeota; Stenosarchaea group; Methanomicrobia; Methanomicrobiales; Methanoregulaceae; Methanoregula; Methanoregula formicica; Methanoregula formicica SMSP;	Euryarchaeota_Methanomicrobia
EC 4.2.1.20	gut	gut_SRS013965.fna_29587	gut_SRS013965.fna_29587_68	-	GH2	-	PF00290	Tryptophan synthase alpha chain	IPR002028	Tryptophan synthase, alpha chain	-	-	2.3e-148	535	tryptophan synthase subunit alpha [Monoglobus pectinilyticus]	Euryarchaeota; Stenosarchaea group; Methanomicrobia; Methanosarcinales; Methanosarcinaceae; Methanosarcina; Methanosarcina siciliae;	Euryarchaeota_Methanomicrobia
EC 4.2.1.20	gut	gut_SRS014235.fna_34782	gut_SRS014235.fna_34782_4	-	GH2	-	cd04724	Tryptophan_synthase_alpha	IPR002028	Tryptophan synthase, alpha chain	-	-	1.9e-147	531.9	tryptophan synthase subunit alpha [Monoglobus pectinilyticus]	Euryarchaeota; Stenosarchaea group; Methanomicrobia; Methanosarcinales; Methanosarcinaceae; Methanosarcina; unclassified Methanosarcina; Methanosarcina sp. MTP4;	Euryarchaeota_Methanomicrobia
EC 4.2.1.20	gut	gut_SRS014613.fna_19989	gut_SRS014613.fna_19989_1	-	GH2	-	TIGR00262	trpA: tryptophan synthase, alpha subunit	IPR002028	Tryptophan synthase, alpha chain	-	-	1.3e-140	509.2	tryptophan synthase alpha chain [Clostridium sp. CAG:964]	Euryarchaeota; Methanomada group; Methanobacteria; Methanobacteriales; Methanobacteriaceae; Methanobrevibacter;	Euryarchaeota_Methanobacteria
EC 4.2.1.20	gut	gut_SRS014613.fna_contig-100_2210.125910	gut_SRS014613.fna_contig-100_2210.125910_1	-	-	-	PF00290	Tryptophan synthase alpha chain	IPR002028	Tryptophan synthase, alpha chain	-	-	5.4e-15	89.4	tryptophan synthase subunit alpha [Dialister sp.]	Euryarchaeota; Diaforarchaea group; Thermoplasmata; Methanomassiliicoccales; Methanomassiliicoccaceae; Candidatus Methanoplasma; Candidatus Methanoplasma termitum;	Euryarchaeota_Thermoplasmata_Methanomassiliicoccales
EC 4.2.1.20	gut	gut_SRS014683.fna_13818	gut_SRS014683.fna_13818_2	-	GH2	-	PF00290	Tryptophan synthase alpha chain	IPR002028	Tryptophan synthase, alpha chain	-	-	4.8e-143	517.3	tryptophan synthase alpha chain [Firmicutes bacterium CAG:41]	Euryarchaeota; Stenosarchaea group; Methanomicrobia; Methanomicrobiales; Methanoregulaceae; Methanoregula; Methanoregula formicica; Methanoregula formicica SMSP;	Euryarchaeota_Methanomicrobia
EC 4.2.1.20	gut	gut_SRS014923.fna_44507	gut_SRS014923.fna_44507_12	-	GH2	-	PF00290	Tryptophan synthase alpha chain	IPR002028	Tryptophan synthase, alpha chain	-	-	1.1e-139	506.1	MULTISPECIES: tryptophan synthase subunit alpha [Methanobrevibacter]	Euryarchaeota; Methanomada group; Methanobacteria; Methanobacteriales; Methanobacteriaceae; Methanobrevibacter; Methanobrevibacter smithii; Methanobrevibacter smithii ATCC 35061;	Euryarchaeota_Methanobacteria
EC 4.2.1.20	gut	gut_SRS014979.fna_12415	gut_SRS014979.fna_12415_10	-	GH2	-	PF00290	Tryptophan synthase alpha chain	IPR002028	Tryptophan synthase, alpha chain	-	-	1.1e-139	506.1	MULTISPECIES: tryptophan synthase subunit alpha [Methanobrevibacter]	Euryarchaeota; Methanomada group; Methanobacteria; Methanobacteriales; Methanobacteriaceae; Methanobrevibacter; Methanobrevibacter smithii; Methanobrevibacter smithii ATCC 35061;	Euryarchaeota_Methanobacteria
EC 4.2.1.20	gut	gut_SRS014979.fna_contig-100_216.94347	gut_SRS014979.fna_contig-100_216.94347_2	-	GH2	-	PF00290	Tryptophan synthase alpha chain	IPR002028	Tryptophan synthase, alpha chain	-	-	4.8e-143	517.3	tryptophan synthase alpha chain [Firmicutes bacterium CAG:41]	Euryarchaeota; Stenosarchaea group; Methanomicrobia; Methanomicrobiales; Methanoregulaceae; Methanoregula; Methanoregula formicica; Methanoregula formicica SMSP;	Euryarchaeota_Methanomicrobia
EC 4.2.1.20	gut	gut_SRS015065.fna_13218	gut_SRS015065.fna_13218_4	-	GH2	-	cd04724	Tryptophan_synthase_alpha	IPR002028	Tryptophan synthase, alpha chain	-	-	6.2e-88	333.6	tryptophan synthase alpha chain [Firmicutes bacterium CAG:41]	Euryarchaeota; Stenosarchaea group; Methanomicrobia; Methanomicrobiales; Methanoregulaceae; Methanoregula; Methanoregula formicica; Methanoregula formicica SMSP;	Euryarchaeota_Methanomicrobia
EC 4.2.1.20	gut	gut_SRS015065.fna_15804	gut_SRS015065.fna_15804_2	-	-	-	TIGR00262	trpA: tryptophan synthase, alpha subunit	IPR002028	Tryptophan synthase, alpha chain	-	-	2e-80	308.9	tryptophan synthase subunit alpha [Ruminococcaceae bacterium]	Euryarchaeota; Diaforarchaea group; Thermoplasmata; Methanomassiliicoccales; Candidatus Methanomethylophilaceae; Candidatus Methanomethylophilus; Candidatus Methanomethylophilus alvus;	Euryarchaeota_Thermoplasmata_Methanomassiliicoccales
EC 4.2.1.20	gut	gut_SRS015246.fna_contig-100_711.78054	gut_SRS015246.fna_contig-100_711.78054_3	-	GH2	-	PF00290	Tryptophan synthase alpha chain	IPR002028	Tryptophan synthase, alpha chain	-	-	2.3e-148	535	tryptophan synthase subunit alpha [Monoglobus pectinilyticus]	Euryarchaeota; Stenosarchaea group; Methanomicrobia; Methanosarcinales; Methanosarcinaceae; Methanosarcina; unclassified Methanosarcina; Methanosarcina sp. MTP4;	Euryarchaeota_Methanomicrobia
EC 4.2.1.20	gut	gut_SRS015431.fna_61141	gut_SRS015431.fna_61141_2	-	GH2	-	PF00290	Tryptophan synthase alpha chain	IPR002028	Tryptophan synthase, alpha chain	-	-	1.1e-139	506.1	MULTISPECIES: tryptophan synthase subunit alpha [Methanobrevibacter]	Euryarchaeota; Methanomada group; Methanobacteria; Methanobacteriales; Methanobacteriaceae; Methanobrevibacter; Methanobrevibacter smithii; Methanobrevibacter smithii ATCC 35061;	Euryarchaeota_Methanobacteria
EC 4.2.1.20	gut	gut_SRS015486.fna_49	gut_SRS015486.fna_49_9	-	-	-	PF00290	Tryptophan synthase alpha chain	IPR002028	Tryptophan synthase, alpha chain	-	-	6.8e-134	486.9	tryptophan synthase subunit alpha [Dialister sp.]	Euryarchaeota; Diaforarchaea group; Thermoplasmata; Methanomassiliicoccales; Methanomassiliicoccaceae; Candidatus Methanoplasma; Candidatus Methanoplasma termitum;	Euryarchaeota_Thermoplasmata_Methanomassiliicoccales
EC 4.2.1.20	gut	gut_SRS015578.fna_35108	gut_SRS015578.fna_35108_3	-	GH2	-	TIGR00262	trpA: tryptophan synthase, alpha subunit	IPR002028	Tryptophan synthase, alpha chain	-	-	3.1e-139	504.6	tryptophan synthase subunit alpha [Ruminococcus lactaris]	Euryarchaeota; Methanomada group; Methanobacteria; Methanobacteriales; Methanobacteriaceae; Methanobrevibacter; Methanobrevibacter millerae;	Euryarchaeota_Methanobacteria
EC 4.2.1.20	gut	gut_SRS015854.fna_contig-100_1690.34893	gut_SRS015854.fna_contig-100_1690.34893_2	-	GH2	-	PF00290	Tryptophan synthase alpha chain	IPR002028	Tryptophan synthase, alpha chain	-	-	6.6e-125	456.8	tryptophan synthase subunit alpha [Clostridiaceae bacterium]	Euryarchaeota; Stenosarchaea group; Methanomicrobia; Methanomicrobiales; Methanoregulaceae; Methanoregula; Methanoregula formicica; Methanoregula formicica SMSP;	Euryarchaeota_Methanomicrobia
EC 4.2.1.20	gut	gut_SRS016095.fna_12262	gut_SRS016095.fna_12262_1	-	GH2	-	TIGR00262	trpA: tryptophan synthase, alpha subunit	IPR002028	Tryptophan synthase, alpha chain	-	-	8.7e-57	229.6	tryptophan synthase subunit alpha [Dorea formicigenerans]	Euryarchaeota; Methanomada group; Methanobacteria; Methanobacteriales; Methanobacteriaceae; Methanobrevibacter;	Euryarchaeota_Methanobacteria
EC 4.2.1.20	gut	gut_SRS016095.fna_contig-100_5252.110407	gut_SRS016095.fna_contig-100_5252.110407_2	-	GH2	-	cd04724	Tryptophan_synthase_alpha	IPR002028	Tryptophan synthase, alpha chain	-	-	9.6e-124	453	tryptophan synthase subunit alpha [Firmicutes bacterium AF36-3BH]	Euryarchaeota; Stenosarchaea group; Methanomicrobia; Methanomicrobiales; Methanoregulaceae; Methanoregula; Methanoregula formicica; Methanoregula formicica SMSP;	Euryarchaeota_Methanomicrobia
EC 4.2.1.20	gut	gut_SRS016132.fna_contig-100_4792.4793	gut_SRS016132.fna_contig-100_4792.4793_3	-	GH2	-	PF00290	Tryptophan synthase alpha chain	IPR002028	Tryptophan synthase, alpha chain	-	-	1.2e-59	239.2	tryptophan synthase alpha chain [Firmicutes bacterium CAG:41]	Euryarchaeota; Stenosarchaea group; Methanomicrobia; Methanomicrobiales; Methanoregulaceae; Methanoregula; Methanoregula formicica; Methanoregula formicica SMSP;	Euryarchaeota_Methanomicrobia
EC 4.2.1.20	gut	gut_SRS018351.fna_13014	gut_SRS018351.fna_13014_7	-	GH2	-	cd04724	Tryptophan_synthase_alpha	IPR002028	Tryptophan synthase, alpha chain	-	-	2.6e-141	511.5	tryptophan synthase subunit alpha [Ruminococcus sp. AF31-14BH]	Euryarchaeota; Methanomada group; Methanobacteria; Methanobacteriales; Methanobacteriaceae; Methanobrevibacter; Methanobrevibacter millerae;	Euryarchaeota_Methanobacteria
EC 4.2.1.20	gut	gut_SRS019397.fna_contig-100_74.35823	gut_SRS019397.fna_contig-100_74.35823_4	-	GH2	-	PF00290	Tryptophan synthase alpha chain	IPR002028	Tryptophan synthase, alpha chain	-	-	4.8e-143	517.3	tryptophan synthase alpha chain [Firmicutes bacterium CAG:41]	Euryarchaeota; Stenosarchaea group; Methanomicrobia; Methanomicrobiales; Methanoregulaceae; Methanoregula; Methanoregula formicica; Methanoregula formicica SMSP;	Euryarchaeota_Methanomicrobia
EC 4.2.1.20	gut	gut_SRS019685.fna_35652	gut_SRS019685.fna_35652_3	-	GH2	-	PF00290	Tryptophan synthase alpha chain	IPR002028	Tryptophan synthase, alpha chain	-	-	1.2e-138	502.7	tryptophan synthase subunit alpha [Ruminococcus lactaris]	Euryarchaeota; Methanomada group; Methanobacteria; Methanobacteriales; Methanobacteriaceae; Methanobrevibacter; Methanobrevibacter millerae;	Euryarchaeota_Methanobacteria
EC 4.2.1.20	gut	gut_SRS020233.fna_46603	gut_SRS020233.fna_46603_1	-	GH2	-	TIGR00262	trpA: tryptophan synthase, alpha subunit	IPR002028	Tryptophan synthase, alpha chain	-	-	3.1e-139	504.6	tryptophan synthase subunit alpha [Ruminococcus lactaris]	Euryarchaeota; Methanomada group; Methanobacteria; Methanobacteriales; Methanobacteriaceae; Methanobrevibacter; Methanobrevibacter millerae;	Euryarchaeota_Methanobacteria
EC 4.2.1.20	gut	gut_SRS021948.fna_930	gut_SRS021948.fna_930_1	-	-	-	cd04724	Tryptophan_synthase_alpha	IPR002028	Tryptophan synthase, alpha chain	-	-	2.5e-124	454.9	tryptophan synthase subunit alpha [Ruminococcaceae bacterium]	Euryarchaeota; Diaforarchaea group; Thermoplasmata; Methanomassiliicoccales; Methanomassiliicoccaceae; unclassified Methanomassiliicoccaceae; Methanomassiliicoccaceae archaeon DOK;	Euryarchaeota_Thermoplasmata_Methanomassiliicoccales
EC 4.2.1.20	palatine_tonsil	palatine_tonsil_SRS144376.fna_5545	palatine_tonsil_SRS144376.fna_5545_2	-	GH2	-	TIGR00262	trpA: tryptophan synthase, alpha subunit	IPR002028	Tryptophan synthase, alpha chain	-	-	1.2e-135	492.7	tryptophan synthase subunit alpha [Oribacterium sinus]	Euryarchaeota; Methanomada group; Methanobacteria; Methanobacteriales; Methanobacteriaceae; Methanobrevibacter; unclassified Methanobrevibacter; Methanobrevibacter sp. YE315;	Euryarchaeota_Methanobacteria
EC 4.2.1.20	posterior_fornix_of_vagina	posterior_fornix_of_vagina_SRS023468.fna_4161	posterior_fornix_of_vagina_SRS023468.fna_4161_5	-	-	-	PF00290	Tryptophan synthase alpha chain	IPR002028	Tryptophan synthase, alpha chain	-	-	2.6e-102	382.1	tryptophan synthase subunit alpha [Atopobium vaginae]	Euryarchaeota; Diaforarchaea group; Thermoplasmata; unclassified Thermoplasmata; methanogenic archaeon ISO4-H5;	Euryarchaeota_Thermoplasmata
EC 4.2.1.20	posterior_fornix_of_vagina	posterior_fornix_of_vagina_SRS143465.fna_398	posterior_fornix_of_vagina_SRS143465.fna_398_4	-	-	-	PF00290	Tryptophan synthase alpha chain	IPR002028	Tryptophan synthase, alpha chain	-	-	5.8e-102	380.9	tryptophan synthase subunit alpha [Atopobium vaginae]	Euryarchaeota; Diaforarchaea group; Thermoplasmata; unclassified Thermoplasmata; methanogenic archaeon ISO4-H5;	Euryarchaeota_Thermoplasmata
EC 4.2.1.20	throat	throat_SRS097905.fna_36770	throat_SRS097905.fna_36770_2	-	-	-	PF00290	Tryptophan synthase alpha chain	IPR002028	Tryptophan synthase, alpha chain	-	-	4.2e-24	120.2	tryptophan synthase subunit alpha [Megasphaera micronuciformis]	Euryarchaeota; Methanomada group; Methanobacteria; Methanobacteriales; Methanobacteriaceae; Methanobrevibacter; Methanobrevibacter millerae;	Euryarchaeota_Methanobacteria
EC 4.2.3.3	China_stool	China_stool_ENA|OGWZ01000441|OGWZ01000441.1	China_stool_ENA|OGWZ01000441|OGWZ01000441.1_29	-	-	-	PF02142	MGS-like domain	IPR011607	Methylglyoxal synthase-like domain	-	-	0	2076.2	MULTISPECIES: carbamoyl-phosphate synthase large subunit [Methanobrevibacter]	Euryarchaeota; Methanomada group; Methanobacteria; Methanobacteriales; Methanobacteriaceae; Methanobrevibacter; Methanobrevibacter smithii;	Euryarchaeota_Methanobacteria
EC 4.2.3.3	China_stool	China_stool_ENA|OGXQ01000040|OGXQ01000040.1	China_stool_ENA|OGXQ01000040|OGXQ01000040.1_37	-	-	-	PF02142	MGS-like domain	IPR011607	Methylglyoxal synthase-like domain	-	-	0	2076.2	MULTISPECIES: carbamoyl-phosphate synthase large subunit [Methanobrevibacter]	Euryarchaeota; Methanomada group; Methanobacteria; Methanobacteriales; Methanobacteriaceae; Methanobrevibacter; Methanobrevibacter smithii;	Euryarchaeota_Methanobacteria
EC 4.2.3.3	China_stool	China_stool_ENA|OGYZ01000007|OGYZ01000007.1	China_stool_ENA|OGYZ01000007|OGYZ01000007.1_19	-	-	-	PF02142	MGS-like domain	IPR011607	Methylglyoxal synthase-like domain	-	-	0	2076.2	MULTISPECIES: carbamoyl-phosphate synthase large subunit [Methanobrevibacter]	Euryarchaeota; Methanomada group; Methanobacteria; Methanobacteriales; Methanobacteriaceae; Methanobrevibacter; Methanobrevibacter smithii;	Euryarchaeota_Methanobacteria
EC 4.2.3.3	China_stool	China_stool_ENA|OGZH01000427|OGZH01000427.1	China_stool_ENA|OGZH01000427|OGZH01000427.1_4	-	-	-	TIGR00160	MGSA: methylglyoxal synthase	IPR004363	Methylglyoxal synthase	-	-	1.1e-68	269.2	MULTISPECIES: methylglyoxal synthase [unclassified Clostridium]	Euryarchaeota; Methanomada group; Methanobacteria; Methanobacteriales; Methanobacteriaceae; Methanobrevibacter; Methanobrevibacter olleyae;	Euryarchaeota_Methanobacteria
EC 4.2.3.3	China_stool	China_stool_ENA|OGZK01000287|OGZK01000287.1	China_stool_ENA|OGZK01000287|OGZK01000287.1_28	-	-	-	PF02142	MGS-like domain	IPR011607	Methylglyoxal synthase-like domain	-	-	0	2076.2	MULTISPECIES: carbamoyl-phosphate synthase large subunit [Methanobrevibacter]	Euryarchaeota; Methanomada group; Methanobacteria; Methanobacteriales; Methanobacteriaceae; Methanobrevibacter; Methanobrevibacter smithii;	Euryarchaeota_Methanobacteria
EC 4.2.3.3	China_stool	China_stool_ENA|OGZO01049531|OGZO01049531.1	China_stool_ENA|OGZO01049531|OGZO01049531.1_3	-	-	-	SSF52335	Methylglyoxal synthase-like	IPR036914	Methylglyoxal synthase-like domain superfamily	-	-	3.1e-27	131.3	phosphoribosylaminoimidazolecarboxamide formyltransferase [Peptococcaceae bacterium BICA1-8]	TACK group; Thaumarchaeota; Nitrososphaeria; Nitrososphaerales; Nitrososphaeraceae; Nitrososphaera; Candidatus Nitrososphaera evergladensis; Candidatus Nitrososphaera evergladensis SR1;	TACK_Thaumarchaeota
EC 4.2.3.3	China_stool	China_stool_ENA|OGZW01001669|OGZW01001669.1	China_stool_ENA|OGZW01001669|OGZW01001669.1_15	-	-	-	PF02142	MGS-like domain	IPR011607	Methylglyoxal synthase-like domain	-	-	1.3e-69	272.3	methylglyoxal synthase [Lachnospira eligens]	Euryarchaeota; Methanomada group; Methanobacteria; Methanobacteriales; Methanobacteriaceae; Methanobrevibacter; Methanobrevibacter smithii;	Euryarchaeota_Methanobacteria
EC 4.2.3.3	China_stool	China_stool_ENA|OHBE01000483|OHBE01000483.1	China_stool_ENA|OHBE01000483|OHBE01000483.1_27	-	-	-	PF02142	MGS-like domain	IPR011607	Methylglyoxal synthase-like domain	-	-	0	2076.2	MULTISPECIES: carbamoyl-phosphate synthase large subunit [Methanobrevibacter]	Euryarchaeota; Methanomada group; Methanobacteria; Methanobacteriales; Methanobacteriaceae; Methanobrevibacter; Methanobrevibacter smithii;	Euryarchaeota_Methanobacteria
EC 4.2.3.3	China_stool	China_stool_ENA|OKRV01015018|OKRV01015018.1	China_stool_ENA|OKRV01015018|OKRV01015018.1_3	-	-	-	PF02142	MGS-like domain	IPR011607	Methylglyoxal synthase-like domain	-	-	1.1e-113	419.5	MULTISPECIES: carbamoyl-phosphate synthase large subunit [Methanobrevibacter]	Euryarchaeota; Methanomada group; Methanobacteria; Methanobacteriales; Methanobacteriaceae; Methanobrevibacter; Methanobrevibacter smithii;	Euryarchaeota_Methanobacteria
EC 4.2.3.3	China_stool	China_stool_ENA|OKRW01000071|OKRW01000071.1	China_stool_ENA|OKRW01000071|OKRW01000071.1_13	-	-	-	PF02142	MGS-like domain	IPR011607	Methylglyoxal synthase-like domain	-	-	0	2076.2	MULTISPECIES: carbamoyl-phosphate synthase large subunit [Methanobrevibacter]	Euryarchaeota; Methanomada group; Methanobacteria; Methanobacteriales; Methanobacteriaceae; Methanobrevibacter; Methanobrevibacter smithii;	Euryarchaeota_Methanobacteria
EC 4.2.3.3	dorsum_of_tongue	dorsum_of_tongue_SRS013927.fna_6297	dorsum_of_tongue_SRS013927.fna_6297_1	-	-	-	SSF52335	Methylglyoxal synthase-like	IPR036914	Methylglyoxal synthase-like domain superfamily	-	-	6.5e-238	833.2	bifunctio-l phosphoribosylaminoimidazolecarboxamide formyltransferase/IMP cyclohydrolase [Oribacterium parvum]	Euryarchaeota; Stenosarchaea group; Methanomicrobia; Methanomicrobiales; Methanospirillaceae; Methanospirillum; Methanospirillum hungatei; Methanospirillum hungatei JF-1;	Euryarchaeota_Methanomicrobia
EC 4.2.3.3	gut	gut_SRS013687.fna_contig-100_8452.148426	gut_SRS013687.fna_contig-100_8452.148426_3	-	-	-	PF02142	MGS-like domain	IPR011607	Methylglyoxal synthase-like domain	-	-	3.3e-35	158.3	phosphoribosylaminoimidazolecarboxamide formyltransferase imp cyclohydrolase [Blastocystis sp. subtype 4]	Euryarchaeota; Stenosarchaea group; Methanomicrobia; Methanomicrobiales; Methanomicrobiaceae; Methanolacinia; Methanolacinia petrolearia; Methanolacinia petrolearia DSM 11571;	Euryarchaeota_Methanomicrobia
EC 4.2.3.3	gut	gut_SRS013687.fna_contig-100_8452.148426	gut_SRS013687.fna_contig-100_8452.148426_4	-	-	-	PF02142	MGS-like domain	IPR011607	Methylglyoxal synthase-like domain	-	-	6e-33	149.8	uncharacterized protein [Blastocystis hominis]	Euryarchaeota; Stenosarchaea group; Methanomicrobia; Methanomicrobiales; Methanomicrobiaceae; Methanolacinia; Methanolacinia petrolearia; Methanolacinia petrolearia DSM 11571;	Euryarchaeota_Methanomicrobia
EC 4.2.3.3	gut	gut_SRS020869.fna_5886	gut_SRS020869.fna_5886_3	-	-	-	SSF52335	Methylglyoxal synthase-like	IPR036914	Methylglyoxal synthase-like domain superfamily	-	-	6e-24	119.8	phosphoribosylaminoimidazolecarboxamide formyltransferase [Peptococcaceae bacterium BICA1-8]	Euryarchaeota; Stenosarchaea group; Methanomicrobia; Methanosarcinales; Methanosarcinaceae; Methanomethylovorans; Methanomethylovorans hollandica; Methanomethylovorans hollandica DSM 15978;	Euryarchaeota_Methanomicrobia
EC 6.2.1.1	China_stool	China_stool_ENA|OGWZ01004563|OGWZ01004563.1	China_stool_ENA|OGWZ01004563|OGWZ01004563.1_6	-	-	-	SSF52210	Succinyl-CoA synthetase domains	IPR016102	Succinyl-CoA synthetase-like	-	-	0	1340.9	acyl-CoA synthetase [Methanobrevibacter smithii]	Euryarchaeota; Methanomada group; Methanobacteria; Methanobacteriales; Methanobacteriaceae; Methanobrevibacter; Methanobrevibacter smithii;	Euryarchaeota_Methanobacteria
EC 6.2.1.1	China_stool	China_stool_ENA|OGXJ01025336|OGXJ01025336.1	China_stool_ENA|OGXJ01025336|OGXJ01025336.1_1	-	-	-	PF19045	Ligase-CoA domain	IPR043938	Ligase-CoA domain	-	-	6e-218	766.9	acyl-CoA synthetase [Methanobrevibacter smithii]	Euryarchaeota; Methanomada group; Methanobacteria; Methanobacteriales; Methanobacteriaceae; Methanobrevibacter; Methanobrevibacter smithii;	Euryarchaeota_Methanobacteria
EC 6.2.1.1	China_stool	China_stool_ENA|OGXQ01000685|OGXQ01000685.1	China_stool_ENA|OGXQ01000685|OGXQ01000685.1_7	-	-	-	SSF52210	Succinyl-CoA synthetase domains	IPR016102	Succinyl-CoA synthetase-like	-	-	0	1340.9	acyl-CoA synthetase [Methanobrevibacter smithii]	Euryarchaeota; Methanomada group; Methanobacteria; Methanobacteriales; Methanobacteriaceae; Methanobrevibacter; Methanobrevibacter smithii;	Euryarchaeota_Methanobacteria
EC 6.2.1.1	China_stool	China_stool_ENA|OGXR01007728|OGXR01007728.1	China_stool_ENA|OGXR01007728|OGXR01007728.1_3	-	GT2	-	PF13193	AMP-binding enzyme C-termi-l domain	IPR025110	AMP-binding enzyme, C-termi-l domain	-	4.C.1.1.4	0	1190.6	acyl-CoA synthetases (AMP-forming)/AMP-acid ligases II [Oscillibacter sp. CAG:241]	Euryarchaeota; Stenosarchaea group; Halobacteria; Natrialbales; Natrialbaceae; Natronolimnobius; Natronolimnobius sulfurireducens;	Euryarchaeota_Halobacteria
EC 6.2.1.1	China_stool	China_stool_ENA|OGYC01000055|OGYC01000055.1	China_stool_ENA|OGYC01000055|OGYC01000055.1_89	-	-	-	PF13380	CoA binding domain	IPR003781	CoA-binding	-	-	0	1339.3	acyl-CoA synthetase [Methanobrevibacter smithii]	Euryarchaeota; Methanomada group; Methanobacteria; Methanobacteriales; Methanobacteriaceae; Methanobrevibacter; Methanobrevibacter smithii; Methanobrevibacter smithii ATCC 35061;	Euryarchaeota_Methanobacteria
EC 6.2.1.1	China_stool	China_stool_ENA|OGZW01012779|OGZW01012779.1	China_stool_ENA|OGZW01012779|OGZW01012779.1_1	-	-	-	SSF52210	Succinyl-CoA synthetase domains	IPR016102	Succinyl-CoA synthetase-like	-	-	1.9e-251	878.2	acyl-CoA synthetase [Methanobrevibacter smithii]	Euryarchaeota; Methanomada group; Methanobacteria; Methanobacteriales; Methanobacteriaceae; Methanobrevibacter; Methanobrevibacter smithii;	Euryarchaeota_Methanobacteria
EC 6.2.1.1	China_stool	China_stool_ENA|OHBE01000621|OHBE01000621.1	China_stool_ENA|OHBE01000621|OHBE01000621.1_34	-	-	-	SSF52210	Succinyl-CoA synthetase domains	IPR016102	Succinyl-CoA synthetase-like	-	-	0	1340.9	acyl-CoA synthetase [Methanobrevibacter smithii]	Euryarchaeota; Methanomada group; Methanobacteria; Methanobacteriales; Methanobacteriaceae; Methanobrevibacter; Methanobrevibacter smithii;	Euryarchaeota_Methanobacteria
EC 6.2.1.1	China_stool	China_stool_ENA|OHBM01048006|OHBM01048006.1	China_stool_ENA|OHBM01048006|OHBM01048006.1_2	-	-	-	PF12844	Helix-turn-helix domain	IPR001387	Cro/C1-type helix-turn-helix domain	-	-	3.6e-58	234.2	acyl-CoA synthetase [Clostridia bacterium]	Euryarchaeota;	Euryarchaeota_unclassified
EC 6.2.1.1	China_stool	China_stool_ENA|OKRV01018718|OKRV01018718.1	China_stool_ENA|OKRV01018718|OKRV01018718.1_1	-	-	-	SSF52210	Succinyl-CoA synthetase domains	IPR016102	Succinyl-CoA synthetase-like	-	-	0	1130.9	acyl-CoA synthetase [Methanobrevibacter smithii]	Euryarchaeota; Methanomada group; Methanobacteria; Methanobacteriales; Methanobacteriaceae; Methanobrevibacter; Methanobrevibacter smithii;	Euryarchaeota_Methanobacteria
EC 6.2.1.1	China_stool	China_stool_ENA|OKRW01000489|OKRW01000489.1	China_stool_ENA|OKRW01000489|OKRW01000489.1_22	-	-	-	SSF52210	Succinyl-CoA synthetase domains	IPR016102	Succinyl-CoA synthetase-like	-	-	0	1339.3	acyl-CoA synthetase [Methanobrevibacter smithii]	Euryarchaeota; Methanomada group; Methanobacteria; Methanobacteriales; Methanobacteriaceae; Methanobrevibacter; Methanobrevibacter smithii; Methanobrevibacter smithii ATCC 35061;	Euryarchaeota_Methanobacteria
EC 6.2.1.1	oral	gnl|BGI|HMFNLCAP_59	gnl|BGI|HMFNLCAP_59_27	-	-	-	TIGR02717	AcCoA-syn-alpha: acetyl coenzyme A synthetase (ADP forming), alpha domain	IPR014089	Acetate-CoA ligase [ADP-forming], alpha domain	-	-	0	1335.1	acyl-CoA synthetase [Methanobrevibacter oralis]	Euryarchaeota; Methanomada group; Methanobacteria; Methanobacteriales; Methanobacteriaceae; Methanobrevibacter; Methanobrevibacter millerae;	Euryarchaeota_Methanobacteria
EC 6.2.1.1	gut	gut_SRS014235.fna_7543	gut_SRS014235.fna_7543_3	-	-	-	SSF56059	Glutathione synthetase ATP-binding domain-like	-	-	-	-	5.3e-93	350.5	acyl-CoA synthetase [Methanobrevibacter smithii]	Euryarchaeota; Methanomada group; Methanobacteria; Methanobacteriales; Methanobacteriaceae; Methanobrevibacter; Methanobrevibacter smithii;	Euryarchaeota_Methanobacteria
EC 6.2.1.1	gut	gut_SRS014923.fna_39940	gut_SRS014923.fna_39940_13	-	-	-	PF13607	Succinyl-CoA ligase like flavodoxin domain	IPR032875	Succinyl-CoA synthetase-like, flavodoxin domain	-	-	0	1339.7	acyl-CoA synthetase [Methanobrevibacter smithii]	Euryarchaeota; Methanomada group; Methanobacteria; Methanobacteriales; Methanobacteriaceae; Methanobrevibacter; Methanobrevibacter smithii;	Euryarchaeota_Methanobacteria
EC 6.2.1.1	gut	gut_SRS014979.fna_15617	gut_SRS014979.fna_15617_2	-	-	-	PF13380	CoA binding domain	IPR003781	CoA-binding	-	-	2e-30	141.4	acyl-CoA synthetase [Methanobrevibacter smithii]	Euryarchaeota; Methanomada group; Methanobacteria; Methanobacteriales; Methanobacteriaceae; Methanobrevibacter; Methanobrevibacter smithii;	Euryarchaeota_Methanobacteria
EC 6.2.1.1	gut	gut_SRS014979.fna_15617	gut_SRS014979.fna_15617_3	-	-	-	SSF52210	Succinyl-CoA synthetase domains	IPR016102	Succinyl-CoA synthetase-like	-	-	4.5e-89	337.4	acyl-CoA synthetase [Methanobrevibacter smithii]	Euryarchaeota; Methanomada group; Methanobacteria; Methanobacteriales; Methanobacteriaceae; Methanobrevibacter; Methanobrevibacter smithii;	Euryarchaeota_Methanobacteria
EC 6.2.1.1	gut	gut_SRS014979.fna_29437	gut_SRS014979.fna_29437_1	-	-	-	PF13549	ATP-grasp domain	-	-	-	-	1.9e-234	821.6	acyl-CoA synthetase [Methanobrevibacter smithii]	Euryarchaeota; Methanomada group; Methanobacteria; Methanobacteriales; Methanobacteriaceae; Methanobrevibacter; Methanobrevibacter smithii;	Euryarchaeota_Methanobacteria
EC 6.2.1.1	gut	gut_SRS017916.fna_2249	gut_SRS017916.fna_2249_2	-	GT2	-	PF12844	Helix-turn-helix domain	IPR001387	Cro/C1-type helix-turn-helix domain	-	4.C.1.1.6	0	1069.7	acyl-CoA synthetase [Ruminococcaceae bacterium]	Euryarchaeota; Methanomada group; Methanobacteria; Methanobacteriales; Methanobacteriaceae; Methanobacterium;	Euryarchaeota_Methanobacteria
EC 6.2.1.1	gut	gut_SRS019161.fna_14722	gut_SRS019161.fna_14722_2	-	GT2	-	SSF56801	Acetyl-CoA synthetase-like	-	-	-	4.C.1.1.4	2.2e-84	322	acyl-CoA synthetase [Ruminococcaceae bacterium]	Euryarchaeota; Stenosarchaea group; Methanomicrobia; Methanocellales; Methanocellaceae; Methanocella; Methanocella paludicola; Methanocella paludicola SANAE;	Euryarchaeota_Methanomicrobia
EC 6.2.1.1	gut	gut_SRS019601.fna_21411	gut_SRS019601.fna_21411_2	-	-	-	SSF47413	lambda repressor-like D--binding domains	IPR010982	Lambda repressor-like, D--binding domain superfamily	-	4.C.1.1.6	1.3e-221	778.9	acyl-CoA synthetase [Clostridia bacterium]	Euryarchaeota;	Euryarchaeota_unclassified
EC 6.2.1.1	gut	gut_SRS019685.fna_contig-100_1091.143382	gut_SRS019685.fna_contig-100_1091.143382_1	-	-	-	cd00093	HTH_XRE	IPR001387	Cro/C1-type helix-turn-helix domain	-	4.C.1.1.6	1.7e-235	825.1	acyl-CoA synthetase [Clostridia bacterium]	Euryarchaeota; Methanomada group; Methanobacteria; Methanobacteriales; Methanobacteriaceae; Methanothermobacter;	Euryarchaeota_Methanobacteria
EC 6.2.1.1	left_retroauricular_crease	left_retroauricular_crease_SRS019063.fna_698	left_retroauricular_crease_SRS019063.fna_698_1	-	-	-	SSF56801	Acetyl-CoA synthetase-like	-	-	-	4.C.1.1.4	1.6e-09	71.6	acyl-CoA synthetase family member 2, mitochondrial-like, partial [Limulus polyphemus]	Euryarchaeota; Methanomada group; Methanobacteria; Methanobacteriales; Methanothermaceae; Methanothermus; Methanothermus fervidus; Methanothermus fervidus DSM 2088;	Euryarchaeota_Methanobacteria
EC 6.2.1.1	right_retroauricular_crease	right_retroauricular_crease_SRS077745.fna_6321	right_retroauricular_crease_SRS077745.fna_6321_5	-	-	-	NA	NA	-	NA	-	-	1.7e-06	61.6	acyl-CoA synthetase family member 2, mitochondrial [Tetranychus urticae]	Euryarchaeota; Methanomada group; Methanococci; Methanococcales; Methanococcaceae; Methanococcus; Methanococcus maripaludis;	Euryarchaeota_Methanococci
EC 6.3.4.16	China_stool	China_stool_ENA|OGWU01003448|OGWU01003448.1	China_stool_ENA|OGWU01003448|OGWU01003448.1_4	-	-	-	SSF52440	PreATP-grasp domain	IPR016185	Pre-ATP-grasp domain superfamily	-	-	0	1885.5	carbamoyl-phosphate synthase large subunit [Methanobrevibacter woesei]	Euryarchaeota; Methanomada group; Methanobacteria; Methanobacteriales; Methanobacteriaceae; Methanobrevibacter; unclassified Methanobrevibacter; Methanobrevibacter sp. YE315;	Euryarchaeota_Methanobacteria
EC 6.3.4.16	China_stool	China_stool_ENA|OGXX01002711|OGXX01002711.1	China_stool_ENA|OGXX01002711|OGXX01002711.1_2	-	-	-	SSF52440	PreATP-grasp domain	IPR016185	Pre-ATP-grasp domain superfamily	-	-	0	1885.5	carbamoyl-phosphate synthase large subunit [Methanobrevibacter woesei]	Euryarchaeota; Methanomada group; Methanobacteria; Methanobacteriales; Methanobacteriaceae; Methanobrevibacter; unclassified Methanobrevibacter; Methanobrevibacter sp. YE315;	Euryarchaeota_Methanobacteria
EC 6.3.4.16	China_stool	China_stool_ENA|OHBM01052213|OHBM01052213.1	China_stool_ENA|OHBM01052213|OHBM01052213.1_1	-	-	-	SSF52440	PreATP-grasp domain	IPR016185	Pre-ATP-grasp domain superfamily	-	-	1.9e-16	94.7	carbamoyl-phosphate synthase (glutamine-hydrolyzing) large subunit [Prevotella copri]	Euryarchaeota; Thermococci; Thermococcales; Thermococcaceae; Pyrococcus; Pyrococcus furiosus;	Euryarchaeota_Thermococci
EC 6.3.4.16	China_stool	China_stool_ENA|OKSC01000075|OKSC01000075.1	China_stool_ENA|OKSC01000075|OKSC01000075.1_80	-	-	-	SSF56059	Glutathione synthetase ATP-binding domain-like	-	-	-	-	0	2060	carbamoyl-phosphate synthase large subunit [Methanobrevibacter woesei]	Euryarchaeota; Methanomada group; Methanobacteria; Methanobacteriales; Methanobacteriaceae; Methanobrevibacter; Methanobrevibacter smithii;	Euryarchaeota_Methanobacteria
EC 6.3.4.16	Gingiva	Gingiva_SRS011255.fna_contig-100_4200.124480	Gingiva_SRS011255.fna_contig-100_4200.124480_1	-	-	-	PF02787	Carbamoyl-phosphate synthetase large chain, oligomerisation domain	IPR005480	Carbamoyl-phosphate synthetase, large subunit oligomerisation domain	-	-	3.9e-257	897.1	carbamoyl-phosphate synthase large subunit [Treponema socranskii]	Euryarchaeota; Diaforarchaea group; Thermoplasmata; Methanomassiliicoccales; Methanomassiliicoccaceae; Methanomassiliicoccus; Candidatus Methanomassiliicoccus intestinalis;	Euryarchaeota_Thermoplasmata_Methanomassiliicoccales
EC 6.3.4.16	Gingiva	Gingiva_SRS013723.fna_contig-100_2499.156154	Gingiva_SRS013723.fna_contig-100_2499.156154_1	-	-	-	PF02787	Carbamoyl-phosphate synthetase large chain, oligomerisation domain	IPR005480	Carbamoyl-phosphate synthetase, large subunit oligomerisation domain	-	-	7.9e-280	972.6	carbamoyl-phosphate synthase large subunit [Treponema socranskii]	Euryarchaeota; Diaforarchaea group; Thermoplasmata; Methanomassiliicoccales; Methanomassiliicoccaceae; Methanomassiliicoccus; Candidatus Methanomassiliicoccus intestinalis;	Euryarchaeota_Thermoplasmata_Methanomassiliicoccales
EC 6.3.4.16	Gingiva	Gingiva_SRS016541.fna_contig-100_1952.43077	Gingiva_SRS016541.fna_contig-100_1952.43077_1	-	-	-	PF02142	MGS-like domain	IPR011607	Methylglyoxal synthase-like domain	-	-	7.5e-203	716.5	carbamoyl-phosphate synthase large chain [Staphylococcus sp. CAG:324]	Euryarchaeota; Stenosarchaea group; Halobacteria; Halobacteriales; Halobacteriaceae; Halobacterium; unclassified Halobacterium; Halobacterium sp. DL1;	Euryarchaeota_Halobacteria
EC 6.3.4.16	Gingiva	Gingiva_SRS051244.fna_contig-100_4501.109414	Gingiva_SRS051244.fna_contig-100_4501.109414_1	-	-	-	PF02787	Carbamoyl-phosphate synthetase large chain, oligomerisation domain	IPR005480	Carbamoyl-phosphate synthetase, large subunit oligomerisation domain	-	-	3.9e-182	647.5	carbamoyl-phosphate synthase large subunit [Treponema socranskii]	Euryarchaeota; Diaforarchaea group; Thermoplasmata; Methanomassiliicoccales; Methanomassiliicoccaceae; Methanomassiliicoccus; Candidatus Methanomassiliicoccus intestinalis;	Euryarchaeota_Thermoplasmata_Methanomassiliicoccales
EC 6.3.4.16	Gingiva	Gingiva_SRS078003.fna_33597	Gingiva_SRS078003.fna_33597_1	-	-	-	SSF48108	Carbamoyl phosphate synthetase, large subunit connection domain	IPR036897	Carbamoyl-phosphate synthetase, large subunit oligomerisation domain superfamily	-	-	4.3e-209	737.3	carbamoyl-phosphate synthase large subunit [Treponema socranskii]	Euryarchaeota; Diaforarchaea group; Thermoplasmata; Methanomassiliicoccales; Methanomassiliicoccaceae; Methanomassiliicoccus; Candidatus Methanomassiliicoccus intestinalis;	Euryarchaeota_Thermoplasmata_Methanomassiliicoccales
EC 6.3.4.16	oral	gnl|BGI|HMFNLCAP_70	gnl|BGI|HMFNLCAP_70_23	-	-	-	SSF52440	PreATP-grasp domain	IPR016185	Pre-ATP-grasp domain superfamily	-	-	0	2022.7	carbamoyl-phosphate synthase large subunit [Methanobrevibacter oralis]	Euryarchaeota; Methanomada group; Methanobacteria; Methanobacteriales; Methanobacteriaceae; Methanobrevibacter; unclassified Methanobrevibacter; Methanobrevibacter sp. YE315;	Euryarchaeota_Methanobacteria
EC 6.3.4.16	gut	gut_SRS013476.fna_16873	gut_SRS013476.fna_16873_2	-	-	-	SSF52021	Carbamoyl phosphate synthetase, small subunit N-termi-l domain	IPR036480	Carbamoyl-phosphate synthase small subunit, N-termi-l domain superfamily	C26	-	2.5e-186	661.4	carbamoyl phosphate synthase small subunit [Candidatus Methanomassiliicoccus intesti-lis]	Euryarchaeota; Diaforarchaea group; Thermoplasmata; Methanomassiliicoccales; Methanomassiliicoccaceae; Methanomassiliicoccus; Candidatus Methanomassiliicoccus intestinalis;	Euryarchaeota_Thermoplasmata_Methanomassiliicoccales
EC 6.3.4.16	gut	gut_SRS013476.fna_16873	gut_SRS013476.fna_16873_1	-	-	-	SSF52440	PreATP-grasp domain	IPR016185	Pre-ATP-grasp domain superfamily	-	-	9.9e-83	316.2	carbamoyl-phosphate synthase large subunit [Candidatus Methanomassiliicoccus intesti-lis]	Euryarchaeota; Diaforarchaea group; Thermoplasmata; Methanomassiliicoccales; Methanomassiliicoccaceae; Methanomassiliicoccus; Candidatus Methanomassiliicoccus intestinalis;	Euryarchaeota_Thermoplasmata_Methanomassiliicoccales
EC 6.3.4.16	gut	gut_SRS013687.fna_contig-100_4873.158316	gut_SRS013687.fna_contig-100_4873.158316_2	-	-	-	PF00117	Glutamine amidotransferase class-I	IPR017926	Glutamine amidotransferase	C26	-	2.4e-69	271.6	carbamoyl phosphate synthase large subunit [Blastocystis sp. subtype 4]	TACK group; Crenarchaeota; Thermoprotei; Desulfurococcales; Pyrodictiaceae; Pyrodictium; Pyrodictium delaneyi;	TACK_Crenarchaeota_Thermoprotei
EC 6.3.4.16	gut	gut_SRS013687.fna_contig-100_4873.158316	gut_SRS013687.fna_contig-100_4873.158316_1	-	-	-	PF00988	Carbamoyl-phosphate synthase small chain, CPSase domain	IPR002474	Carbamoyl-phosphate synthase small subunit, N-termi-l domain	C26	-	3.6e-39	170.6	carbamoyl phosphate synthase small subunit [Blastocystis sp. subtype 4]	TACK group; Crenarchaeota; Thermoprotei; Desulfurococcales; Pyrodictiaceae; Pyrodictium; Pyrodictium delaneyi;	TACK_Crenarchaeota_Thermoprotei
EC 6.3.4.16	gut	gut_SRS014235.fna_12391	gut_SRS014235.fna_12391_2	-	-	-	PF00988	Carbamoyl-phosphate synthase small chain, CPSase domain	IPR002474	Carbamoyl-phosphate synthase small subunit, N-termi-l domain	C26	-	2.1e-60	242.3	carbamoyl-phosphate synthase small subunit [Clostridia bacterium]	Euryarchaeota; Methanomada group; Methanobacteria; Methanobacteriales; Methanobacteriaceae; Methanothermobacter;	Euryarchaeota_Methanobacteria
EC 6.3.4.16	gut	gut_SRS014235.fna_7965	gut_SRS014235.fna_7965_3	-	-	-	SSF48108	Carbamoyl phosphate synthetase, large subunit connection domain	IPR036897	Carbamoyl-phosphate synthetase, large subunit oligomerisation domain superfamily	-	-	0	1332	carbamoyl-phosphate synthase large subunit [Methanobrevibacter smithii]	Euryarchaeota; Methanomada group; Methanobacteria; Methanobacteriales; Methanobacteriaceae; Methanobrevibacter; Methanobrevibacter smithii;	Euryarchaeota_Methanobacteria
EC 6.3.4.16	gut	gut_SRS014235.fna_contig-100_5330.191341	gut_SRS014235.fna_contig-100_5330.191341_1	-	-	-	SSF56059	Glutathione synthetase ATP-binding domain-like	-	-	-	-	3.5e-208	734.2	carbamoyl-phosphate synthase large subunit [Methanobrevibacter smithii]	Euryarchaeota; Methanomada group; Methanobacteria; Methanobacteriales; Methanobacteriaceae; Methanobrevibacter; Methanobrevibacter smithii;	Euryarchaeota_Methanobacteria
EC 6.3.4.16	gut	gut_SRS014923.fna_39143	gut_SRS014923.fna_39143_28	-	-	-	PF02787	Carbamoyl-phosphate synthetase large chain, oligomerisation domain	IPR005480	Carbamoyl-phosphate synthetase, large subunit oligomerisation domain	-	-	0	2073.1	carbamoyl-phosphate synthase large chain [Methanobrevibacter smithii CAG:186]	Euryarchaeota; Methanomada group; Methanobacteria; Methanobacteriales; Methanobacteriaceae; Methanobrevibacter; Methanobrevibacter smithii;	Euryarchaeota_Methanobacteria
EC 6.3.4.16	gut	gut_SRS014979.fna_32976	gut_SRS014979.fna_32976_1	-	-	-	SSF52335	Methylglyoxal synthase-like	IPR036914	Methylglyoxal synthase-like domain superfamily	-	-	3.4e-53	217.6	carbamoyl-phosphate synthase large chain [Methanobrevibacter smithii CAG:186]	Euryarchaeota; Methanomada group; Methanobacteria; Methanobacteriales; Methanobacteriaceae; Methanobrevibacter; Methanobrevibacter smithii;	Euryarchaeota_Methanobacteria
EC 6.3.4.16	gut	gut_SRS014979.fna_contig-100_738.149914	gut_SRS014979.fna_contig-100_738.149914_2	-	-	-	PF02786	Carbamoyl-phosphate synthase L chain, ATP binding domain	IPR005479	Carbamoyl-phosphate synthetase large subunit-like, ATP-binding domain	-	-	2.6e-92	348.2	carbamoyl-phosphate synthase large subunit [Monoglobus pectinilyticus]	Euryarchaeota; Stenosarchaea group; Methanomicrobia; Methanosarcinales; Methanotrichaceae; Methanothrix; Methanosaeta harundinacea; Methanosaeta harundinacea 6Ac;	Euryarchaeota_Methanomicrobia
EC 6.3.4.16	gut	gut_SRS015217.fna_29289	gut_SRS015217.fna_29289_4	-	-	-	PF00117	Glutamine amidotransferase class-I	IPR017926	Glutamine amidotransferase	C26	-	4.8e-213	750.4	carbamoyl phosphate synthase small subunit [Clostridiales bacterium]	Euryarchaeota; Methanomada group; Methanococci; Methanococcales; Methanococcaceae;	Euryarchaeota_Methanococci
EC 6.3.4.16	gut	gut_SRS016335.fna_42772	gut_SRS016335.fna_42772_3	-	-	-	SSF56059	Glutathione synthetase ATP-binding domain-like	-	-	-	-	1.5e-214	755.4	carbamoyl-phosphate synthase large subunit [Acholeplasmatales bacterium]	Euryarchaeota; Stenosarchaea group; Halobacteria; Halobacteriales; Halobacteriaceae; Halobacterium; unclassified Halobacterium; Halobacterium sp. DL1;	Euryarchaeota_Halobacteria
EC 6.3.4.16	gut	gut_SRS021484.fna_contig-100_3915.139426	gut_SRS021484.fna_contig-100_3915.139426_4	-	-	-	SSF52021	Carbamoyl phosphate synthetase, small subunit N-termi-l domain	IPR036480	Carbamoyl-phosphate synthase small subunit, N-termi-l domain superfamily	C26	-	2.7e-19	104	carbamoyl phosphate synthase small subunit [Clostridiales bacterium]	Euryarchaeota; Methanomada group; Methanobacteria; Methanobacteriales; Methanobacteriaceae; Methanobrevibacter; unclassified Methanobrevibacter; Methanobrevibacter sp. AbM4;	Euryarchaeota_Methanobacteria
hydrogenase	China_stool	China_stool_ENA|OGWU01000517|OGWU01000517.1	China_stool_ENA|OGWU01000517|OGWU01000517.1_26	-	-	[NiFe]_Group_4i	SSF56762	HydB/Nqo4-like	IPR029014	[NiFe]-hydroge-se, large subunit	-	3.D.1.4.4	3.5e-187	664.5	MULTISPECIES: hypothetical protein [Methanobrevibacter]	Euryarchaeota; Methanomada group; Methanobacteria; Methanobacteriales; Methanobacteriaceae; Methanobrevibacter; Methanobrevibacter millerae;	Euryarchaeota_Methanobacteria
hydrogenase	China_stool	China_stool_ENA|OGWZ01000219|OGWZ01000219.1	China_stool_ENA|OGWZ01000219|OGWZ01000219.1_20	-	-	[NiFe]_Group_4i	PF00374	Nickel-dependent hydroge-se	IPR001501	Nickel-dependent hydroge-se, large subunit	-	3.D.1.4.4	2.2e-189	671.8	hypothetical protein [Methanobrevibacter woesei]	Euryarchaeota; Methanomada group; Methanobacteria; Methanobacteriales; Methanobacteriaceae; Methanobrevibacter; Methanobrevibacter smithii;	Euryarchaeota_Methanobacteria
hydrogenase	China_stool	China_stool_ENA|OGXJ01005066|OGXJ01005066.1	China_stool_ENA|OGXJ01005066|OGXJ01005066.1_8	-	-	[NiFe]_Group_4i	PF00374	Nickel-dependent hydroge-se	IPR001501	Nickel-dependent hydroge-se, large subunit	-	3.D.1.4.4	2.2e-189	671.8	hypothetical protein [Methanobrevibacter woesei]	Euryarchaeota; Methanomada group; Methanobacteria; Methanobacteriales; Methanobacteriaceae; Methanobrevibacter; Methanobrevibacter smithii; Methanobrevibacter smithii ATCC 35061;	Euryarchaeota_Methanobacteria
hydrogenase	China_stool	China_stool_ENA|OGXQ01000002|OGXQ01000002.1	China_stool_ENA|OGXQ01000002|OGXQ01000002.1_54	-	-	[NiFe]_Group_4i	PF00374	Nickel-dependent hydroge-se	IPR001501	Nickel-dependent hydroge-se, large subunit	-	3.D.1.4.4	2.2e-189	671.8	hypothetical protein [Methanobrevibacter woesei]	Euryarchaeota; Methanomada group; Methanobacteria; Methanobacteriales; Methanobacteriaceae; Methanobrevibacter; Methanobrevibacter smithii;	Euryarchaeota_Methanobacteria
hydrogenase	China_stool	China_stool_ENA|OGXX01001390|OGXX01001390.1	China_stool_ENA|OGXX01001390|OGXX01001390.1_17	-	-	[NiFe]_Group_4i	PF00346	Respiratory-chain -DH dehydroge-se, 49 Kd subunit	IPR001135	-	-	3.D.1.4.4	3.5e-187	664.5	MULTISPECIES: hypothetical protein [Methanobrevibacter]	Euryarchaeota; Methanomada group; Methanobacteria; Methanobacteriales; Methanobacteriaceae; Methanobrevibacter; Methanobrevibacter millerae;	Euryarchaeota_Methanobacteria
hydrogenase	China_stool	China_stool_ENA|OGYC01000025|OGYC01000025.1	China_stool_ENA|OGYC01000025|OGYC01000025.1_112	-	-	[NiFe]_Group_4i	PF00374	Nickel-dependent hydroge-se	IPR001501	Nickel-dependent hydroge-se, large subunit	-	3.D.1.4.4	2.2e-189	671.8	hypothetical protein [Methanobrevibacter woesei]	Euryarchaeota; Methanomada group; Methanobacteria; Methanobacteriales; Methanobacteriaceae; Methanobrevibacter; Methanobrevibacter smithii; Methanobrevibacter smithii ATCC 35061;	Euryarchaeota_Methanobacteria
hydrogenase	China_stool	China_stool_ENA|OGYZ01000054|OGYZ01000054.1	China_stool_ENA|OGYZ01000054|OGYZ01000054.1_59	-	-	[NiFe]_Group_4i	PF00374	Nickel-dependent hydroge-se	IPR001501	Nickel-dependent hydroge-se, large subunit	-	3.D.1.4.4	2.2e-189	671.8	hypothetical protein [Methanobrevibacter woesei]	Euryarchaeota; Methanomada group; Methanobacteria; Methanobacteriales; Methanobacteriaceae; Methanobrevibacter; Methanobrevibacter smithii;	Euryarchaeota_Methanobacteria
hydrogenase	China_stool	China_stool_ENA|OGZK01000003|OGZK01000003.1	China_stool_ENA|OGZK01000003|OGZK01000003.1_180	-	-	[NiFe]_Group_4i	PF00374	Nickel-dependent hydroge-se	IPR001501	Nickel-dependent hydroge-se, large subunit	-	3.D.1.4.4	2.2e-189	671.8	hypothetical protein [Methanobrevibacter woesei]	Euryarchaeota; Methanomada group; Methanobacteria; Methanobacteriales; Methanobacteriaceae; Methanobrevibacter; Methanobrevibacter smithii;	Euryarchaeota_Methanobacteria
hydrogenase	China_stool	China_stool_ENA|OGZW01015517|OGZW01015517.1	China_stool_ENA|OGZW01015517|OGZW01015517.1_5	-	-	[NiFe]_Group_4i	PF00374	Nickel-dependent hydroge-se	IPR001501	Nickel-dependent hydroge-se, large subunit	-	3.D.1.4.4	2.2e-189	671.8	hypothetical protein [Methanobrevibacter woesei]	Euryarchaeota; Methanomada group; Methanobacteria; Methanobacteriales; Methanobacteriaceae; Methanobrevibacter; Methanobrevibacter smithii; Methanobrevibacter smithii ATCC 35061;	Euryarchaeota_Methanobacteria
hydrogenase	China_stool	China_stool_ENA|OHBE01000133|OHBE01000133.1	China_stool_ENA|OHBE01000133|OHBE01000133.1_20	-	-	[NiFe]_Group_4i	PF00346	Respiratory-chain -DH dehydroge-se, 49 Kd subunit	IPR001135	-	-	3.D.1.4.4	8.3e-189	669.8	hypothetical protein [Methanobrevibacter woesei]	Euryarchaeota; Methanomada group; Methanobacteria; Methanobacteriales; Methanobacteriaceae; Methanobrevibacter; Methanobrevibacter smithii;	Euryarchaeota_Methanobacteria
hydrogenase	China_stool	China_stool_ENA|OKRW01000093|OKRW01000093.1	China_stool_ENA|OKRW01000093|OKRW01000093.1_28	-	-	[NiFe]_Group_4i	PF00374	Nickel-dependent hydroge-se	IPR001501	Nickel-dependent hydroge-se, large subunit	-	3.D.1.4.4	2.2e-189	671.8	hypothetical protein [Methanobrevibacter woesei]	Euryarchaeota; Methanomada group; Methanobacteria; Methanobacteriales; Methanobacteriaceae; Methanobrevibacter; Methanobrevibacter smithii; Methanobrevibacter smithii ATCC 35061;	Euryarchaeota_Methanobacteria
hydrogenase	China_stool	China_stool_ENA|OKSC01000004|OKSC01000004.1	China_stool_ENA|OKSC01000004|OKSC01000004.1_123	-	-	[NiFe]_Group_4i	PF00374	Nickel-dependent hydroge-se	IPR001501	Nickel-dependent hydroge-se, large subunit	-	3.D.1.4.4	9.7e-190	672.9	hypothetical protein [Methanobrevibacter smithii]	Euryarchaeota; Methanomada group; Methanobacteria; Methanobacteriales; Methanobacteriaceae; Methanobrevibacter; Methanobrevibacter smithii;	Euryarchaeota_Methanobacteria
hydrogenase	oral	gnl|BGI|HMFNLCAP_52	gnl|BGI|HMFNLCAP_52_9	-	-	[NiFe]_Group_4i	PF00346	Respiratory-chain -DH dehydroge-se, 49 Kd subunit	IPR001135	-	-	3.D.1.4.4	1.1e-193	686	hypothetical protein [Methanobrevibacter woesei]	Euryarchaeota; Methanomada group; Methanobacteria; Methanobacteriales; Methanobacteriaceae; Methanobrevibacter; unclassified Methanobrevibacter; Methanobrevibacter sp. YE315;	Euryarchaeota_Methanobacteria
hydrogenase	gut	gut_SRS014235.fna_contig-100_1516.217599	gut_SRS014235.fna_contig-100_1516.217599_4	-	-	[NiFe]_Group_4i	SSF56762	HydB/Nqo4-like	IPR029014	[NiFe]-hydroge-se, large subunit	-	-	4.9e-20	106.3	hypothetical protein [Methanobrevibacter oralis]	Euryarchaeota; Methanomada group; Methanobacteria; Methanobacteriales; Methanobacteriaceae; Methanobrevibacter; Methanobrevibacter smithii;	Euryarchaeota_Methanobacteria
hydrogenase	gut	gut_SRS014923.fna_27942	gut_SRS014923.fna_27942_21	-	-	[NiFe]_Group_4i	PF00374	Nickel-dependent hydroge-se	IPR001501	Nickel-dependent hydroge-se, large subunit	-	3.D.1.4.4	2.2e-189	671.8	hypothetical protein [Methanobrevibacter woesei]	Euryarchaeota; Methanomada group; Methanobacteria; Methanobacteriales; Methanobacteriaceae; Methanobrevibacter; Methanobrevibacter smithii; Methanobrevibacter smithii ATCC 35061;	Euryarchaeota_Methanobacteria
hydrogenase	gut	gut_SRS014979.fna_33050	gut_SRS014979.fna_33050_4	-	-	[NiFe]_Group_4i	PF00374	Nickel-dependent hydroge-se	IPR001501	Nickel-dependent hydroge-se, large subunit	-	3.D.1.4.4	2.2e-189	671.8	hypothetical protein [Methanobrevibacter woesei]	Euryarchaeota; Methanomada group; Methanobacteria; Methanobacteriales; Methanobacteriaceae; Methanobrevibacter; Methanobrevibacter smithii; Methanobrevibacter smithii ATCC 35061;	Euryarchaeota_Methanobacteria
hydrogenase	gut	gut_SRS015431.fna_54063	gut_SRS015431.fna_54063_3	-	-	[NiFe]_Group_4i	SSF56762	HydB/Nqo4-like	IPR029014	[NiFe]-hydroge-se, large subunit	-	3.D.1.9.1	8.7e-61	243	hypothetical protein [Methanobrevibacter sp. YE315]	Euryarchaeota; Methanomada group; Methanobacteria; Methanobacteriales; Methanobacteriaceae; Methanobrevibacter; Methanobrevibacter smithii; Methanobrevibacter smithii ATCC 35061;	Euryarchaeota_Methanobacteria
hydrogenase	China_stool	China_stool_ENA|OGWU01001063|OGWU01001063.1	China_stool_ENA|OGWU01001063|OGWU01001063.1_17	-	-	[NiFe]_Group_4h	PF00374	Nickel-dependent hydroge-se	IPR001501	Nickel-dependent hydroge-se, large subunit	-	3.D.1.4.4	2.1e-176	628.6	hypothetical protein [Methanobrevibacter millerae]	Euryarchaeota; Methanomada group; Methanobacteria; Methanobacteriales; Methanobacteriaceae; Methanobrevibacter; Methanobrevibacter smithii;	Euryarchaeota_Methanobacteria
hydrogenase	China_stool	China_stool_ENA|OGWZ01000534|OGWZ01000534.1	China_stool_ENA|OGWZ01000534|OGWZ01000534.1_18	-	-	[NiFe]_Group_4h	PF00374	Nickel-dependent hydroge-se	IPR001501	Nickel-dependent hydroge-se, large subunit	-	3.D.9.1.2	1.3e-181	646	hypothetical protein [Methanobrevibacter woesei]	Euryarchaeota; Methanomada group; Methanobacteria; Methanobacteriales; Methanobacteriaceae; Methanobrevibacter; Methanobrevibacter smithii;	Euryarchaeota_Methanobacteria
hydrogenase	China_stool	China_stool_ENA|OGXJ01006334|OGXJ01006334.1	China_stool_ENA|OGXJ01006334|OGXJ01006334.1_4	-	-	[NiFe]_Group_4h	PF00374	Nickel-dependent hydroge-se	IPR001501	Nickel-dependent hydroge-se, large subunit	-	3.D.9.1.2	1.3e-181	646	hypothetical protein [Methanobrevibacter woesei]	Euryarchaeota; Methanomada group; Methanobacteria; Methanobacteriales; Methanobacteriaceae; Methanobrevibacter; Methanobrevibacter smithii;	Euryarchaeota_Methanobacteria
hydrogenase	China_stool	China_stool_ENA|OGXQ01000060|OGXQ01000060.1	China_stool_ENA|OGXQ01000060|OGXQ01000060.1_42	-	-	[NiFe]_Group_4h	PF00374	Nickel-dependent hydroge-se	IPR001501	Nickel-dependent hydroge-se, large subunit	-	3.D.9.1.2	1.3e-181	646	hypothetical protein [Methanobrevibacter woesei]	Euryarchaeota; Methanomada group; Methanobacteria; Methanobacteriales; Methanobacteriaceae; Methanobrevibacter; Methanobrevibacter smithii;	Euryarchaeota_Methanobacteria
hydrogenase	China_stool	China_stool_ENA|OGXX01000510|OGXX01000510.1	China_stool_ENA|OGXX01000510|OGXX01000510.1_18	-	-	[NiFe]_Group_4h	PF00346	Respiratory-chain -DH dehydroge-se, 49 Kd subunit	IPR001135	-	-	3.D.1.4.4	2.7e-176	628.2	hypothetical protein [Methanobrevibacter millerae]	Euryarchaeota; Methanomada group; Methanobacteria; Methanobacteriales; Methanobacteriaceae; Methanobrevibacter; Methanobrevibacter smithii;	Euryarchaeota_Methanobacteria
hydrogenase	China_stool	China_stool_ENA|OGYC01000546|OGYC01000546.1	China_stool_ENA|OGYC01000546|OGYC01000546.1_36	-	-	[NiFe]_Group_4h	PF00374	Nickel-dependent hydroge-se	IPR001501	Nickel-dependent hydroge-se, large subunit	-	3.D.9.1.2	1.3e-181	646	hypothetical protein [Methanobrevibacter woesei]	Euryarchaeota; Methanomada group; Methanobacteria; Methanobacteriales; Methanobacteriaceae; Methanobrevibacter; Methanobrevibacter smithii;	Euryarchaeota_Methanobacteria
hydrogenase	China_stool	China_stool_ENA|OGYZ01000109|OGYZ01000109.1	China_stool_ENA|OGYZ01000109|OGYZ01000109.1_40	-	-	[NiFe]_Group_4h	PF00374	Nickel-dependent hydroge-se	IPR001501	Nickel-dependent hydroge-se, large subunit	-	3.D.9.1.2	1.3e-181	646	hypothetical protein [Methanobrevibacter woesei]	Euryarchaeota; Methanomada group; Methanobacteria; Methanobacteriales; Methanobacteriaceae; Methanobrevibacter; Methanobrevibacter smithii; Methanobrevibacter smithii ATCC 35061;	Euryarchaeota_Methanobacteria
hydrogenase	China_stool	China_stool_ENA|OGZK01000081|OGZK01000081.1	China_stool_ENA|OGZK01000081|OGZK01000081.1_37	-	-	[NiFe]_Group_4h	PF00374	Nickel-dependent hydroge-se	IPR001501	Nickel-dependent hydroge-se, large subunit	-	3.D.9.1.2	1.3e-181	646	hypothetical protein [Methanobrevibacter woesei]	Euryarchaeota; Methanomada group; Methanobacteria; Methanobacteriales; Methanobacteriaceae; Methanobrevibacter; Methanobrevibacter smithii; Methanobrevibacter smithii ATCC 35061;	Euryarchaeota_Methanobacteria
hydrogenase	China_stool	China_stool_ENA|OGZW01019008|OGZW01019008.1	China_stool_ENA|OGZW01019008|OGZW01019008.1_3	-	-	[NiFe]_Group_4h	PF00374	Nickel-dependent hydroge-se	IPR001501	Nickel-dependent hydroge-se, large subunit	-	3.D.9.1.2	1.3e-181	646	hypothetical protein [Methanobrevibacter woesei]	Euryarchaeota; Methanomada group; Methanobacteria; Methanobacteriales; Methanobacteriaceae; Methanobrevibacter; Methanobrevibacter smithii;	Euryarchaeota_Methanobacteria
hydrogenase	China_stool	China_stool_ENA|OHBE01000598|OHBE01000598.1	China_stool_ENA|OHBE01000598|OHBE01000598.1_13	-	-	[NiFe]_Group_4h	PF00374	Nickel-dependent hydroge-se	IPR001501	Nickel-dependent hydroge-se, large subunit	-	3.D.9.1.2	1.3e-181	646	hypothetical protein [Methanobrevibacter woesei]	Euryarchaeota; Methanomada group; Methanobacteria; Methanobacteriales; Methanobacteriaceae; Methanobrevibacter; Methanobrevibacter smithii; Methanobrevibacter smithii ATCC 35061;	Euryarchaeota_Methanobacteria
hydrogenase	China_stool	China_stool_ENA|OKRV01010240|OKRV01010240.1	China_stool_ENA|OKRV01010240|OKRV01010240.1_3	-	-	[NiFe]_Group_4h	PF00374	Nickel-dependent hydroge-se	IPR001501	Nickel-dependent hydroge-se, large subunit	-	3.D.9.1.2	1.7e-181	645.6	hypothetical protein [Methanobrevibacter woesei]	Euryarchaeota; Methanomada group; Methanobacteria; Methanobacteriales; Methanobacteriaceae; Methanobrevibacter; Methanobrevibacter smithii; Methanobrevibacter smithii ATCC 35061;	Euryarchaeota_Methanobacteria
hydrogenase	China_stool	China_stool_ENA|OKRW01000179|OKRW01000179.1	China_stool_ENA|OKRW01000179|OKRW01000179.1_38	-	-	[NiFe]_Group_4h	PF00374	Nickel-dependent hydroge-se	IPR001501	Nickel-dependent hydroge-se, large subunit	-	3.D.9.1.2	1.3e-181	646	hypothetical protein [Methanobrevibacter woesei]	Euryarchaeota; Methanomada group; Methanobacteria; Methanobacteriales; Methanobacteriaceae; Methanobrevibacter; Methanobrevibacter smithii; Methanobrevibacter smithii ATCC 35061;	Euryarchaeota_Methanobacteria
hydrogenase	China_stool	China_stool_ENA|OKSC01000192|OKSC01000192.1	China_stool_ENA|OKSC01000192|OKSC01000192.1_40	-	-	[NiFe]_Group_4h	PF00346	Respiratory-chain -DH dehydroge-se, 49 Kd subunit	IPR001135	-	-	3.D.1.4.4	9.1e-180	639.8	hypothetical protein [Methanobrevibacter millerae]	Euryarchaeota; Methanomada group; Methanobacteria; Methanobacteriales; Methanobacteriaceae; Methanobrevibacter; Methanobrevibacter smithii;	Euryarchaeota_Methanobacteria
hydrogenase	oral	gnl|BGI|HMFNLCAP_51	gnl|BGI|HMFNLCAP_51_16	-	-	[NiFe]_Group_4h	PF00346	Respiratory-chain -DH dehydroge-se, 49 Kd subunit	IPR001135	-	-	3.D.9.1.2	1.1e-177	632.9	hypothetical protein [Methanobrevibacter millerae]	Euryarchaeota; Methanomada group; Methanobacteria; Methanobacteriales; Methanobacteriaceae; Methanobrevibacter; Methanobrevibacter smithii;	Euryarchaeota_Methanobacteria
hydrogenase	gut	gut_SRS014235.fna_25378	gut_SRS014235.fna_25378_1	-	-	[NiFe]_Group_4h	PF00346	Respiratory-chain -DH dehydroge-se, 49 Kd subunit	IPR001135	-	-	3.D.9.1.2	1.3e-181	646	hypothetical protein [Methanobrevibacter woesei]	Euryarchaeota; Methanomada group; Methanobacteria; Methanobacteriales; Methanobacteriaceae; Methanobrevibacter; Methanobrevibacter smithii;	Euryarchaeota_Methanobacteria
hydrogenase	gut	gut_SRS014923.fna_44582	gut_SRS014923.fna_44582_9	-	-	[NiFe]_Group_4h	PF00374	Nickel-dependent hydroge-se	IPR001501	Nickel-dependent hydroge-se, large subunit	-	3.D.9.1.2	1.3e-181	646	hypothetical protein [Methanobrevibacter woesei]	Euryarchaeota; Methanomada group; Methanobacteria; Methanobacteriales; Methanobacteriaceae; Methanobrevibacter; Methanobrevibacter smithii;	Euryarchaeota_Methanobacteria
hydrogenase	gut	gut_SRS014979.fna_27568	gut_SRS014979.fna_27568_3	-	-	[NiFe]_Group_4h	PF00374	Nickel-dependent hydroge-se	IPR001501	Nickel-dependent hydroge-se, large subunit	-	3.D.1.4.4	6.3e-181	643.7	hypothetical protein [Methanobrevibacter woesei]	Euryarchaeota; Methanomada group; Methanobacteria; Methanobacteriales; Methanobacteriaceae; Methanobrevibacter; Methanobrevibacter smithii;	Euryarchaeota_Methanobacteria
hydrogenase	gut	gut_SRS015431.fna_contig-100_517.181811	gut_SRS015431.fna_contig-100_517.181811_1	-	-	[NiFe]_Group_4h	PF00374	Nickel-dependent hydroge-se	IPR001501	Nickel-dependent hydroge-se, large subunit	-	3.D.9.1.2	3e-152	548.1	hypothetical protein [Methanobrevibacter woesei]	Euryarchaeota; Methanomada group; Methanobacteria; Methanobacteriales; Methanobacteriaceae; Methanobrevibacter; Methanobrevibacter smithii;	Euryarchaeota_Methanobacteria
hydrogenase	China_stool	China_stool_ENA|OGXX01027735|OGXX01027735.1	China_stool_ENA|OGXX01027735|OGXX01027735.1_2	-	-	[NiFe]_Group_4g	PF00329	Respiratory-chain -DH dehydroge-se, 30 Kd subunit	IPR001268	-DH:ubiquinone oxidoreductase, 30kDa subunit	-	3.D.1.4.2	5.4e-30	140.6	-DH-quinone oxidoreductase subunit C [Clostridia bacterium]	Euryarchaeota; Stenosarchaea group; Methanomicrobia; Methanomicrobiales; Methanoregulaceae; Methanosphaerula; Methanosphaerula palustris; Methanosphaerula palustris E1-9c;	Euryarchaeota_Methanomicrobia
hydrogenase	China_stool	China_stool_ENA|OKRW01004315|OKRW01004315.1	China_stool_ENA|OKRW01004315|OKRW01004315.1_1	-	-	[NiFe]_Group_4g	PF00346	Respiratory-chain -DH dehydroge-se, 49 Kd subunit	IPR001135	-	-	3.D.1.4.4	7.9e-197	696.4	-DH dehydroge-se subunit [Clostridiales bacterium]	Euryarchaeota; Thermococci; Thermococcales; Thermococcaceae;	Euryarchaeota_Thermococci
hydrogenase	gut	gut_SRS013476.fna_13144	gut_SRS013476.fna_13144_1	-	-	[NiFe]_Group_4g	PF00346	Respiratory-chain -DH dehydroge-se, 49 Kd subunit	IPR001135	-	-	3.D.1.5.1	1e-201	712.6	-DH-quinone oxidoreductase subunit D [Candidatus Methanomassiliicoccus intesti-lis]	Euryarchaeota; Diaforarchaea group; Thermoplasmata; Methanomassiliicoccales; Methanomassiliicoccaceae; Methanomassiliicoccus; Candidatus Methanomassiliicoccus intestinalis;	Euryarchaeota_Thermoplasmata_Methanomassiliicoccales
hydrogenase	gut	gut_SRS013639.fna_15558	gut_SRS013639.fna_15558_3	-	-	[NiFe]_Group_4g	PF00329	Respiratory-chain -DH dehydroge-se, 30 Kd subunit	IPR001268	-DH:ubiquinone oxidoreductase, 30kDa subunit	-	3.D.1.4.2	1.7e-52	215.3	-DH-quinone oxidoreductase subunit C [Clostridia bacterium]	Euryarchaeota; Stenosarchaea group; Methanomicrobia; Methanomicrobiales; Methanomicrobiaceae; Methanolacinia; Methanolacinia petrolearia; Methanolacinia petrolearia DSM 11571;	Euryarchaeota_Methanomicrobia
hydrogenase	gut	gut_SRS013687.fna_15941	gut_SRS013687.fna_15941_11	-	-	[NiFe]_Group_4g	PF00329	Respiratory-chain -DH dehydroge-se, 30 Kd subunit	IPR001268	-DH:ubiquinone oxidoreductase, 30kDa subunit	-	3.D.1.4.2	1.1e-27	132.9	-DH-quinone oxidoreductase subunit C [A-erosacchriphilus polymeriproducens]	Euryarchaeota; Stenosarchaea group; Methanomicrobia; Methanomicrobiales; Methanomicrobiaceae; Methanoculleus;	Euryarchaeota_Methanomicrobia
hydrogenase	gut	gut_SRS019068.fna_88781	gut_SRS019068.fna_88781_3	-	-	[NiFe]_Group_4g	PF00329	Respiratory-chain -DH dehydroge-se, 30 Kd subunit	IPR001268	-DH:ubiquinone oxidoreductase, 30kDa subunit	-	3.D.1.4.2	1.2e-32	149.4	-DH-quinone oxidoreductase subunit C [Clostridia bacterium]	Euryarchaeota; Diaforarchaea group; Thermoplasmata; Methanomassiliicoccales; Methanomassiliicoccaceae; Methanomassiliicoccus; Candidatus Methanomassiliicoccus intestinalis;	Euryarchaeota_Thermoplasmata_Methanomassiliicoccales
hydrogenase	gut	gut_SRS019161.fna_37153	gut_SRS019161.fna_37153_11	-	-	[NiFe]_Group_4g	PF00329	Respiratory-chain -DH dehydroge-se, 30 Kd subunit	IPR001268	-DH:ubiquinone oxidoreductase, 30kDa subunit	-	3.D.1.4.2	1.1e-27	132.9	-DH-quinone oxidoreductase subunit C [A-erosacchriphilus polymeriproducens]	Euryarchaeota; Stenosarchaea group; Methanomicrobia; Methanomicrobiales; Methanomicrobiaceae; Methanoculleus;	Euryarchaeota_Methanomicrobia
hydrogenase	China_stool	China_stool_ENA|OGWU01014017|OGWU01014017.1	China_stool_ENA|OGWU01014017|OGWU01014017.1_2	-	-	[NiFe]_Group_4e	PF00346	Respiratory-chain -DH dehydroge-se, 49 Kd subunit	IPR001135	-	-	3.D.1.4.2	1.1e-193	686	-DH-quinone oxidoreductase subunit D [Eubacteriaceae bacterium]	Euryarchaeota; Stenosarchaea group; Methanomicrobia; Methanomicrobiales; Methanomicrobiaceae; Methanolacinia; Methanolacinia petrolearia; Methanolacinia petrolearia DSM 11571;	Euryarchaeota_Methanomicrobia
hydrogenase	China_stool	China_stool_ENA|OGXX01027735|OGXX01027735.1	China_stool_ENA|OGXX01027735|OGXX01027735.1_1	-	-	[NiFe]_Group_4e	PF00374	Nickel-dependent hydroge-se	IPR001501	Nickel-dependent hydroge-se, large subunit	-	3.D.1.4.2	7.5e-41	176.4	-DH-quinone oxidoreductase subunit D, partial [Bacteroides caecimuris]	Euryarchaeota; Stenosarchaea group; Methanomicrobia; Methanomicrobiales; Methanoregulaceae; Methanosphaerula; Methanosphaerula palustris; Methanosphaerula palustris E1-9c;	Euryarchaeota_Methanomicrobia
hydrogenase	China_stool	China_stool_ENA|OGYP01001714|OGYP01001714.1	China_stool_ENA|OGYP01001714|OGYP01001714.1_7	-	-	[NiFe]_Group_4e	PF00346	Respiratory-chain -DH dehydroge-se, 49 Kd subunit	IPR001135	-	-	3.D.1.4.2	7.4e-211	743	-DH-quinone oxidoreductase subunit D [Dialister sp.]	Euryarchaeota; Diaforarchaea group; Thermoplasmata; Methanomassiliicoccales; Methanomassiliicoccaceae; Methanomassiliicoccus; Candidatus Methanomassiliicoccus intestinalis;	Euryarchaeota_Thermoplasmata_Methanomassiliicoccales
hydrogenase	China_stool	China_stool_ENA|OGYS01001981|OGYS01001981.1	China_stool_ENA|OGYS01001981|OGYS01001981.1_5	-	-	[NiFe]_Group_4e	PF00374	Nickel-dependent hydroge-se	IPR001501	Nickel-dependent hydroge-se, large subunit	-	3.D.1.4.2	3e-212	747.7	-DH-quinone oxidoreductase subunit D [Dialister invisus]	Euryarchaeota; Diaforarchaea group; Thermoplasmata; Methanomassiliicoccales; Methanomassiliicoccaceae; Methanomassiliicoccus; Candidatus Methanomassiliicoccus intestinalis;	Euryarchaeota_Thermoplasmata_Methanomassiliicoccales
hydrogenase	China_stool	China_stool_ENA|OGYY01022246|OGYY01022246.1	China_stool_ENA|OGYY01022246|OGYY01022246.1_3	-	-	[NiFe]_Group_4e	SSF56762	HydB/Nqo4-like	IPR029014	[NiFe]-hydroge-se, large subunit	-	3.D.1.4.2	1.6e-175	625.5	-DH-quinone oxidoreductase subunit D [Eubacteriaceae bacterium]	Euryarchaeota; Diaforarchaea group; Thermoplasmata; Methanomassiliicoccales; Methanomassiliicoccaceae; Methanomassiliicoccus; Candidatus Methanomassiliicoccus intestinalis;	Euryarchaeota_Thermoplasmata_Methanomassiliicoccales
hydrogenase	China_stool	China_stool_ENA|OHAJ01040444|OHAJ01040444.1	China_stool_ENA|OHAJ01040444|OHAJ01040444.1_3	-	-	[NiFe]_Group_4e	SSF56762	HydB/Nqo4-like	IPR029014	[NiFe]-hydroge-se, large subunit	-	3.D.1.4.2	4e-23	116.7	MULTISPECIES: -DH dehydroge-se [Bilophila]	Euryarchaeota; Stenosarchaea group; Methanomicrobia; Methanomicrobiales; Methanomicrobiaceae; Methanolacinia; Methanolacinia petrolearia; Methanolacinia petrolearia DSM 11571;	Euryarchaeota_Methanomicrobia
hydrogenase	China_stool	China_stool_ENA|OHAU01014931|OHAU01014931.1	China_stool_ENA|OHAU01014931|OHAU01014931.1_2	-	-	[NiFe]_Group_4e	PF00374	Nickel-dependent hydroge-se	IPR001501	Nickel-dependent hydroge-se, large subunit	-	3.D.1.4.2	1.1e-193	686	-DH-quinone oxidoreductase subunit D [Eubacteriaceae bacterium]	Euryarchaeota; Stenosarchaea group; Methanomicrobia; Methanomicrobiales; Methanomicrobiaceae; Methanolacinia; Methanolacinia petrolearia; Methanolacinia petrolearia DSM 11571;	Euryarchaeota_Methanomicrobia
hydrogenase	China_stool	China_stool_ENA|OHAY01027094|OHAY01027094.1	China_stool_ENA|OHAY01027094|OHAY01027094.1_3	-	-	[NiFe]_Group_4e	PF00346	Respiratory-chain -DH dehydroge-se, 49 Kd subunit	IPR001135	-	-	3.D.1.4.2	3.1e-153	551.2	-DH-quinone oxidoreductase subunit D [Clostridiales bacterium]	Euryarchaeota; Diaforarchaea group; Thermoplasmata; Methanomassiliicoccales; Methanomassiliicoccaceae; Methanomassiliicoccus; Candidatus Methanomassiliicoccus intestinalis;	Euryarchaeota_Thermoplasmata_Methanomassiliicoccales
hydrogenase	China_stool	China_stool_ENA|OKSB01025025|OKSB01025025.1	China_stool_ENA|OKSB01025025|OKSB01025025.1_1	-	-	[NiFe]_Group_4e	SSF56762	HydB/Nqo4-like	IPR029014	[NiFe]-hydroge-se, large subunit	-	3.D.1.4.2	7.6e-77	296.6	-DH-quinone oxidoreductase subunit D [A-eromassilibacillus sp. An250]	Euryarchaeota; Diaforarchaea group; Thermoplasmata; Methanomassiliicoccales; Methanomassiliicoccaceae; Methanomassiliicoccus; Candidatus Methanomassiliicoccus intestinalis;	Euryarchaeota_Thermoplasmata_Methanomassiliicoccales
hydrogenase	China_stool	China_stool_ENA|OKSB01025440|OKSB01025440.1	China_stool_ENA|OKSB01025440|OKSB01025440.1_4	-	-	[NiFe]_Group_4e	PF00346	Respiratory-chain -DH dehydroge-se, 49 Kd subunit	IPR001135	-	-	3.D.1.4.2	2.2e-131	478.4	ech hydroge-se subunit E [Faecalitalea cylindroides]	Euryarchaeota; Diaforarchaea group; Thermoplasmata; Methanomassiliicoccales; Methanomassiliicoccaceae; unclassified Methanomassiliicoccaceae; Methanomassiliicoccaceae archaeon DOK;	Euryarchaeota_Thermoplasmata_Methanomassiliicoccales
hydrogenase	Gingiva	Gingiva_SRS014402.fna_3417	Gingiva_SRS014402.fna_3417_5	-	-	[NiFe]_Group_4e	SSF56762	HydB/Nqo4-like	IPR029014	[NiFe]-hydrogenase, large subunit	-	3.D.1.4.2	8.4e-11	75.1	NADH-quinone oxidoreductase subunit D [Dialister sp.]	Euryarchaeota; Diaforarchaea group; Thermoplasmata; Methanomassiliicoccales; Methanomassiliicoccaceae; Methanomassiliicoccus; Candidatus Methanomassiliicoccus intestinalis;	Euryarchaeota_Thermoplasmata_Methanomassiliicoccales
hydrogenase	Gingiva	Gingiva_SRS014691.fna_28630	Gingiva_SRS014691.fna_28630_4	-	-	[NiFe]_Group_4e	PF00374	Nickel-dependent hydrogenase	IPR001501	Nickel-dependent hydrogenase, large subunit	-	3.D.1.4.2	3.4e-208	734.2	NADH-quinone oxidoreductase subunit D [Dialister sp.]	Euryarchaeota; Diaforarchaea group; Thermoplasmata; Methanomassiliicoccales; Methanomassiliicoccaceae; Methanomassiliicoccus; Candidatus Methanomassiliicoccus intestinalis;	Euryarchaeota_Thermoplasmata_Methanomassiliicoccales
hydrogenase	Gingiva	Gingiva_SRS016575.fna_26151	Gingiva_SRS016575.fna_26151_2	-	-	[NiFe]_Group_4e	PF00346	Respiratory-chain NADH dehydrogenase, 49 Kd subunit	IPR001135	NADH-quinone oxidoreductase, subunit D	-	3.D.1.4.2	6.7e-212	746.5	NADH-quinone oxidoreductase subunit D [Dialister sp.]	Euryarchaeota; Diaforarchaea group; Thermoplasmata; Methanomassiliicoccales; Methanomassiliicoccaceae; Methanomassiliicoccus; Candidatus Methanomassiliicoccus intestinalis;	Euryarchaeota_Thermoplasmata_Methanomassiliicoccales
hydrogenase	Gingiva	Gingiva_SRS017227.fna_21673	Gingiva_SRS017227.fna_21673_1	-	-	[NiFe]_Group_4e	SSF56762	HydB/Nqo4-like	IPR029014	[NiFe]-hydrogenase, large subunit	-	3.D.1.4.2	2.4e-80	308.1	NADH-quinone oxidoreductase subunit D [Dialister sp.]	Euryarchaeota; Stenosarchaea group; Methanomicrobia; Methanomicrobiales; Methanomicrobiaceae; Methanolacinia; Methanolacinia petrolearia; Methanolacinia petrolearia DSM 11571;	Euryarchaeota_Methanomicrobia
hydrogenase	Gingiva	Gingiva_SRS017757.fna_contig-100_227.306199.306199	Gingiva_SRS017757.fna_contig-100_227.306199.306199_5	-	-	[NiFe]_Group_4e	PF00346	Respiratory-chain NADH dehydrogenase, 49 Kd subunit	IPR001135	NADH-quinone oxidoreductase, subunit D	-	3.D.1.4.2	1.8e-209	738.4	NADH-quinone oxidoreductase subunit D [Dialister sp.]	Euryarchaeota; Diaforarchaea group; Thermoplasmata; Methanomassiliicoccales; Methanomassiliicoccaceae; Methanomassiliicoccus; Candidatus Methanomassiliicoccus intestinalis;	Euryarchaeota_Thermoplasmata_Methanomassiliicoccales
hydrogenase	Gingiva	Gingiva_SRS019980.fna_5984	Gingiva_SRS019980.fna_5984_1	-	-	[NiFe]_Group_4e	PF00374	Nickel-dependent hydrogenase	IPR001501	Nickel-dependent hydrogenase, large subunit	-	3.D.1.4.2	4.1e-164	587.4	NADH-quinone oxidoreductase subunit D [Dialister sp.]	Euryarchaeota; Diaforarchaea group; Thermoplasmata; Methanomassiliicoccales; Methanomassiliicoccaceae; Methanomassiliicoccus; Candidatus Methanomassiliicoccus intestinalis;	Euryarchaeota_Thermoplasmata_Methanomassiliicoccales
hydrogenase	Gingiva	Gingiva_SRS022281.fna_20146	Gingiva_SRS022281.fna_20146_9	-	-	[NiFe]_Group_4e	PF00346	Respiratory-chain NADH dehydrogenase, 49 Kd subunit	IPR001135	NADH-quinone oxidoreductase, subunit D	-	3.D.1.4.2	3.3e-211	744.2	NADH-quinone oxidoreductase subunit D [Dialister sp.]	Euryarchaeota; Diaforarchaea group; Thermoplasmata; Methanomassiliicoccales; Methanomassiliicoccaceae; Methanomassiliicoccus; Candidatus Methanomassiliicoccus intestinalis;	Euryarchaeota_Thermoplasmata_Methanomassiliicoccales
hydrogenase	Gingiva	Gingiva_SRS022980.fna_70058	Gingiva_SRS022980.fna_70058_9	-	-	[NiFe]_Group_4e	PF00346	Respiratory-chain NADH dehydrogenase, 49 Kd subunit	IPR001135	NADH-quinone oxidoreductase, subunit D	-	3.D.1.4.2	1.3e-210	742.3	NADH-quinone oxidoreductase subunit D [Dialister sp.]	Euryarchaeota; Diaforarchaea group; Thermoplasmata; Methanomassiliicoccales; Methanomassiliicoccaceae; Methanomassiliicoccus; Candidatus Methanomassiliicoccus intestinalis;	Euryarchaeota_Thermoplasmata_Methanomassiliicoccales
hydrogenase	Gingiva	Gingiva_SRS024649.fna_4377	Gingiva_SRS024649.fna_4377_1	-	-	[NiFe]_Group_4e	SSF56762	HydB/Nqo4-like	IPR029014	[NiFe]-hydrogenase, large subunit	-	3.D.1.4.2	8.1e-11	75.1	NADH-quinone oxidoreductase subunit D [Dialister sp.]	Euryarchaeota; Stenosarchaea group; Methanomicrobia; Methanomicrobiales; Methanoregulaceae; Methanoregula; Methanoregula formicica; Methanoregula formicica SMSP;	Euryarchaeota_Methanomicrobia
hydrogenase	Gingiva	Gingiva_SRS142608.fna_3986	Gingiva_SRS142608.fna_3986_5	-	-	[NiFe]_Group_4e	PF00374	Nickel-dependent hydrogenase	IPR001501	Nickel-dependent hydrogenase, large subunit	-	3.D.1.4.2	8.7e-212	746.1	NADH-quinone oxidoreductase subunit D [Dialister sp.]	Euryarchaeota; Diaforarchaea group; Thermoplasmata; Methanomassiliicoccales; Methanomassiliicoccaceae; Methanomassiliicoccus; Candidatus Methanomassiliicoccus intestinalis;	Euryarchaeota_Thermoplasmata_Methanomassiliicoccales
hydrogenase	Gingiva	Gingiva_SRS142608.fna_3986	Gingiva_SRS142608.fna_3986_5	-	-	[NiFe]_Group_4e	PF00374	Nickel-dependent hydrogenase	IPR001501	Nickel-dependent hydrogenase, large subunit	-	3.D.1.4.2	8.7e-212	746.1	NADH-quinone oxidoreductase subunit D [Dialister sp.]	Euryarchaeota; Diaforarchaea group; Thermoplasmata; Methanomassiliicoccales; Methanomassiliicoccaceae; Methanomassiliicoccus; Candidatus Methanomassiliicoccus intestinalis;	Euryarchaeota_Thermoplasmata_Methanomassiliicoccales
hydrogenase	gut	gut_SRS012849.fna_35571	gut_SRS012849.fna_35571_2	-	-	[NiFe]_Group_4e	SSF56762	HydB/Nqo4-like	IPR029014	[NiFe]-hydroge-se, large subunit	-	3.D.1.4.2	5.3e-209	736.9	-DH-quinone oxidoreductase subunit D [Dialister sp.]	Euryarchaeota; Diaforarchaea group; Thermoplasmata; Methanomassiliicoccales; Methanomassiliicoccaceae; Methanomassiliicoccus; Candidatus Methanomassiliicoccus intestinalis;	Euryarchaeota_Thermoplasmata_Methanomassiliicoccales
hydrogenase	gut	gut_SRS013098.fna_38772	gut_SRS013098.fna_38772_6	-	-	[NiFe]_Group_4e	PF00374	Nickel-dependent hydroge-se	IPR001501	Nickel-dependent hydroge-se, large subunit	-	3.D.1.4.2	1.1e-171	612.8	-DH-quinone oxidoreductase subunit D [Eubacteriaceae bacterium]	Euryarchaeota; Stenosarchaea group; Methanomicrobia; Methanomicrobiales; Methanomicrobiaceae; Methanolacinia; Methanolacinia petrolearia; Methanolacinia petrolearia DSM 11571;	Euryarchaeota_Methanomicrobia
hydrogenase	gut	gut_SRS013215.fna_2117	gut_SRS013215.fna_2117_1	-	-	[NiFe]_Group_4e	PF00374	Nickel-dependent hydroge-se	IPR001501	Nickel-dependent hydroge-se, large subunit	-	3.D.1.4.2	7.1e-80	306.6	-DH-quinone oxidoreductase subunit D [Dialister sp.]	Euryarchaeota; Diaforarchaea group; Thermoplasmata; Methanomassiliicoccales; Methanomassiliicoccaceae; Methanomassiliicoccus; Candidatus Methanomassiliicoccus intestinalis;	Euryarchaeota_Thermoplasmata_Methanomassiliicoccales
hydrogenase	gut	gut_SRS013476.fna_21293	gut_SRS013476.fna_21293_1	-	-	[NiFe]_Group_4e	PF00346	Respiratory-chain -DH dehydroge-se, 49 Kd subunit	IPR001135	-	-	3.D.1.4.2	8.9e-96	359.8	-DH dehydroge-se [Candidatus Methanomassiliicoccus intesti-lis]	Euryarchaeota; Diaforarchaea group; Thermoplasmata; Methanomassiliicoccales; Methanomassiliicoccaceae; Methanomassiliicoccus; Candidatus Methanomassiliicoccus intestinalis;	Euryarchaeota_Thermoplasmata_Methanomassiliicoccales
hydrogenase	gut	gut_SRS013476.fna_contig-100_4316.172842	gut_SRS013476.fna_contig-100_4316.172842_2	-	-	[NiFe]_Group_4e	PF00346	Respiratory-chain -DH dehydroge-se, 49 Kd subunit	IPR001135	-	-	3.D.1.4.2	3.3e-211	744.2	ech hydroge-se subunit E [Candidatus Methanomassiliicoccus intesti-lis]	Euryarchaeota; Diaforarchaea group; Thermoplasmata; Methanomassiliicoccales; Methanomassiliicoccaceae; Methanomassiliicoccus; Candidatus Methanomassiliicoccus intestinalis;	Euryarchaeota_Thermoplasmata_Methanomassiliicoccales
hydrogenase	gut	gut_SRS013639.fna_15558	gut_SRS013639.fna_15558_4	-	-	[NiFe]_Group_4e	PF00346	Respiratory-chain -DH dehydroge-se, 49 Kd subunit	IPR001135	-	-	3.D.1.4.2	4.2e-190	674.1	-DH-quinone oxidoreductase subunit D [Clostridia bacterium]	Euryarchaeota; Stenosarchaea group; Methanomicrobia; Methanomicrobiales; Methanomicrobiaceae; Methanolacinia; Methanolacinia petrolearia; Methanolacinia petrolearia DSM 11571;	Euryarchaeota_Methanomicrobia
hydrogenase	gut	gut_SRS013687.fna_15941	gut_SRS013687.fna_15941_10	-	-	[NiFe]_Group_4e	PF00374	Nickel-dependent hydroge-se	IPR001501	Nickel-dependent hydroge-se, large subunit	-	3.D.1.4.2	1.3e-162	582.8	-DH-quinone oxidoreductase subunit D [Ruminococcaceae bacterium]	Euryarchaeota; Stenosarchaea group; Methanomicrobia; Methanomicrobiales; Methanomicrobiaceae; Methanoculleus;	Euryarchaeota_Methanomicrobia
hydrogenase	gut	gut_SRS014313.fna_699	gut_SRS014313.fna_699_1	-	-	[NiFe]_Group_4e	SSF56762	HydB/Nqo4-like	IPR029014	[NiFe]-hydroge-se, large subunit	-	3.D.1.4.2	5.9e-76	293.5	-DH-quinone oxidoreductase subunit D [Dialister sp.]	Euryarchaeota; Diaforarchaea group; Thermoplasmata; Methanomassiliicoccales; Methanomassiliicoccaceae; Methanomassiliicoccus; Candidatus Methanomassiliicoccus intestinalis;	Euryarchaeota_Thermoplasmata_Methanomassiliicoccales
hydrogenase	gut	gut_SRS014344.fna_contig-100_779.780	gut_SRS014344.fna_contig-100_779.780_1	-	-	[NiFe]_Group_4e	PF00374	Nickel-dependent hydroge-se	IPR001501	Nickel-dependent hydroge-se, large subunit	-	3.D.1.4.2	1.3e-128	469.2	-DH-quinone oxidoreductase subunit D [Dialister sp.]	Euryarchaeota; Diaforarchaea group; Thermoplasmata; Methanomassiliicoccales; Methanomassiliicoccaceae; Methanomassiliicoccus; Candidatus Methanomassiliicoccus intestinalis;	Euryarchaeota_Thermoplasmata_Methanomassiliicoccales
hydrogenase	gut	gut_SRS014613.fna_21263	gut_SRS014613.fna_21263_2	-	-	[NiFe]_Group_4e	PF00346	Respiratory-chain -DH dehydroge-se, 49 Kd subunit	IPR001135	-	-	3.D.1.4.2	6.7e-212	746.5	-DH-quinone oxidoreductase subunit D [Dialister sp.]	Euryarchaeota; Diaforarchaea group; Thermoplasmata; Methanomassiliicoccales; Methanomassiliicoccaceae; Methanomassiliicoccus; Candidatus Methanomassiliicoccus intestinalis;	Euryarchaeota_Thermoplasmata_Methanomassiliicoccales
hydrogenase	gut	gut_SRS015486.fna_955	gut_SRS015486.fna_955_4	-	-	[NiFe]_Group_4e	PF00346	Respiratory-chain -DH dehydroge-se, 49 Kd subunit	IPR001135	-	-	3.D.1.4.2	6.7e-212	746.5	-DH-quinone oxidoreductase subunit D [Dialister sp.]	Euryarchaeota; Diaforarchaea group; Thermoplasmata; Methanomassiliicoccales; Methanomassiliicoccaceae; Methanomassiliicoccus; Candidatus Methanomassiliicoccus intestinalis;	Euryarchaeota_Thermoplasmata_Methanomassiliicoccales
hydrogenase	gut	gut_SRS016203.fna_8747	gut_SRS016203.fna_8747_3	-	-	[NiFe]_Group_4e	PF00346	Respiratory-chain -DH dehydroge-se, 49 Kd subunit	IPR001135	-	-	3.D.1.4.2	6.7e-212	746.5	-DH-quinone oxidoreductase subunit D [Dialister sp.]	Euryarchaeota; Diaforarchaea group; Thermoplasmata; Methanomassiliicoccales; Methanomassiliicoccaceae; Methanomassiliicoccus; Candidatus Methanomassiliicoccus intestinalis;	Euryarchaeota_Thermoplasmata_Methanomassiliicoccales
hydrogenase	gut	gut_SRS017247.fna_contig-100_1493.35344	gut_SRS017247.fna_contig-100_1493.35344_1	-	-	[NiFe]_Group_4e	PF00346	Respiratory-chain -DH dehydroge-se, 49 Kd subunit	IPR001135	-	-	3.D.1.4.2	7.8e-126	459.9	-DH-quinone oxidoreductase subunit D [Dialister sp.]	Euryarchaeota; Diaforarchaea group; Thermoplasmata; Methanomassiliicoccales; Methanomassiliicoccaceae; Methanomassiliicoccus; Candidatus Methanomassiliicoccus intestinalis;	Euryarchaeota_Thermoplasmata_Methanomassiliicoccales
hydrogenase	gut	gut_SRS017247.fna_contig-100_1493.35344	gut_SRS017247.fna_contig-100_1493.35344_2	-	-	[NiFe]_Group_4e	PF00374	Nickel-dependent hydroge-se	IPR001501	Nickel-dependent hydroge-se, large subunit	-	3.D.1.4.2	1.4e-68	268.9	-DH-quinone oxidoreductase subunit D [Dialister sp.]	Euryarchaeota; Diaforarchaea group; Thermoplasmata; Methanomassiliicoccales; Methanomassiliicoccaceae; Methanomassiliicoccus; Candidatus Methanomassiliicoccus intestinalis;	Euryarchaeota_Thermoplasmata_Methanomassiliicoccales
hydrogenase	gut	gut_SRS017859.fna_contig-100_2651.38689	gut_SRS017859.fna_contig-100_2651.38689_1	-	-	[NiFe]_Group_4e	SSF56762	HydB/Nqo4-like	IPR029014	[NiFe]-hydroge-se, large subunit	-	3.D.1.4.2	1.2e-88	335.9	-DH-quinone oxidoreductase subunit D [Dialister sp.]	Euryarchaeota; Diaforarchaea group; Thermoplasmata; Methanomassiliicoccales; Methanomassiliicoccaceae; Methanomassiliicoccus; Candidatus Methanomassiliicoccus intestinalis;	Euryarchaeota_Thermoplasmata_Methanomassiliicoccales
hydrogenase	gut	gut_SRS018049.fna_contig-100_405.406	gut_SRS018049.fna_contig-100_405.406_5	-	-	[NiFe]_Group_4e	SSF56762	HydB/Nqo4-like	IPR029014	[NiFe]-hydroge-se, large subunit	-	3.D.1.4.2	4.2e-83	317.4	-DH-quinone oxidoreductase subunit D [Dialister sp.]	Euryarchaeota; Diaforarchaea group; Thermoplasmata; Methanomassiliicoccales; Methanomassiliicoccaceae; Methanomassiliicoccus; Candidatus Methanomassiliicoccus intestinalis;	Euryarchaeota_Thermoplasmata_Methanomassiliicoccales
hydrogenase	gut	gut_SRS018427.fna_31771	gut_SRS018427.fna_31771_2	-	-	[NiFe]_Group_4e	PF00346	Respiratory-chain -DH dehydroge-se, 49 Kd subunit	IPR001135	-	-	3.D.1.4.2	3.3e-211	744.2	-DH-quinone oxidoreductase subunit D [Dialister sp.]	Euryarchaeota; Diaforarchaea group; Thermoplasmata; Methanomassiliicoccales; Methanomassiliicoccaceae; Methanomassiliicoccus; Candidatus Methanomassiliicoccus intestinalis;	Euryarchaeota_Thermoplasmata_Methanomassiliicoccales
hydrogenase	gut	gut_SRS018984.fna_30175	gut_SRS018984.fna_30175_5	-	-	[NiFe]_Group_4e	SSF56762	HydB/Nqo4-like	IPR029014	[NiFe]-hydroge-se, large subunit	-	3.D.1.4.2	5.9e-208	733.4	-DH-quinone oxidoreductase subunit D [Dialister sp.]	Euryarchaeota; Diaforarchaea group; Thermoplasmata; Methanomassiliicoccales; Methanomassiliicoccaceae; Methanomassiliicoccus; Candidatus Methanomassiliicoccus intestinalis;	Euryarchaeota_Thermoplasmata_Methanomassiliicoccales
hydrogenase	gut	gut_SRS019068.fna_88781	gut_SRS019068.fna_88781_2	-	-	[NiFe]_Group_4e	SSF56762	HydB/Nqo4-like	IPR029014	[NiFe]-hydroge-se, large subunit	-	3.D.1.4.2	5.1e-172	614	-DH-quinone oxidoreductase subunit D [Eubacteriaceae bacterium]	Euryarchaeota; Diaforarchaea group; Thermoplasmata; Methanomassiliicoccales; Methanomassiliicoccaceae; Methanomassiliicoccus; Candidatus Methanomassiliicoccus intestinalis;	Euryarchaeota_Thermoplasmata_Methanomassiliicoccales
hydrogenase	gut	gut_SRS019161.fna_37153	gut_SRS019161.fna_37153_10	-	-	[NiFe]_Group_4e	PF00374	Nickel-dependent hydroge-se	IPR001501	Nickel-dependent hydroge-se, large subunit	-	3.D.1.4.2	1.3e-162	582.8	-DH-quinone oxidoreductase subunit D [Ruminococcaceae bacterium]	Euryarchaeota; Stenosarchaea group; Methanomicrobia; Methanomicrobiales; Methanomicrobiaceae; Methanoculleus;	Euryarchaeota_Methanomicrobia
hydrogenase	gut	gut_SRS019286.fna_contig-100_3833.38869	gut_SRS019286.fna_contig-100_3833.38869_1	-	-	[NiFe]_Group_4e	PF00374	Nickel-dependent hydroge-se	IPR001501	Nickel-dependent hydroge-se, large subunit	-	3.D.1.4.2	3.2e-98	367.9	-DH-quinone oxidoreductase subunit D [Dialister sp.]	Euryarchaeota; Diaforarchaea group; Thermoplasmata; Methanomassiliicoccales; Methanomassiliicoccaceae; Methanomassiliicoccus; Candidatus Methanomassiliicoccus intestinalis;	Euryarchaeota_Thermoplasmata_Methanomassiliicoccales
hydrogenase	gut	gut_SRS021219.fna_7000	gut_SRS021219.fna_7000_3	-	-	[NiFe]_Group_4e	PF00346	Respiratory-chain -DH dehydroge-se, 49 Kd subunit	IPR001135	-	-	3.D.1.4.2	2.1e-137	498.4	-DH-quinone oxidoreductase subunit D [Dialister sp.]	Euryarchaeota; Diaforarchaea group; Thermoplasmata; Methanomassiliicoccales; Methanomassiliicoccaceae; Methanomassiliicoccus; Candidatus Methanomassiliicoccus intestinalis;	Euryarchaeota_Thermoplasmata_Methanomassiliicoccales
hydrogenase	gut	gut_SRS021484.fna_18350	gut_SRS021484.fna_18350_1	-	-	[NiFe]_Group_4e	SSF56762	HydB/Nqo4-like	IPR029014	[NiFe]-hydroge-se, large subunit	-	3.D.1.4.2	2.3e-124	455.3	-DH-quinone oxidoreductase subunit D [Eubacteriaceae bacterium]	Euryarchaeota; Diaforarchaea group; Thermoplasmata; Methanomassiliicoccales; Methanomassiliicoccaceae; Methanomassiliicoccus; Candidatus Methanomassiliicoccus intestinalis;	Euryarchaeota_Thermoplasmata_Methanomassiliicoccales
hydrogenase	China_stool	China_stool_ENA|OKSC01041960|OKSC01041960.1	China_stool_ENA|OKSC01041960|OKSC01041960.1_1	-	-	[NiFe]_Group_4c	PF00346	Respiratory-chain -DH dehydroge-se, 49 Kd subunit	IPR001135	-	-	3.D.1.5.1	5.9e-197	696.8	-DH-quinone oxidoreductase subunit D [Methanomassiliicoccaceae archaeon DOK]	Euryarchaeota; Diaforarchaea group; Thermoplasmata; Methanomassiliicoccales; Methanomassiliicoccaceae; unclassified Methanomassiliicoccaceae; Methanomassiliicoccaceae archaeon DOK;	Euryarchaeota_Thermoplasmata_Methanomassiliicoccales
hydrogenase	China_stool	China_stool_ENA|OGWU01002238|OGWU01002238.1	China_stool_ENA|OGWU01002238|OGWU01002238.1_3	-	-	[NiFe]_Group_3c	PF00374	Nickel-dependent hydroge-se	IPR001501	Nickel-dependent hydroge-se, large subunit	-	3.D.7.1.1	1.5e-251	878.6	Ni/Fe hydroge-se subunit alpha [Methanobrevibacter oralis]	Euryarchaeota; Methanomada group; Methanobacteria; Methanobacteriales; Methanobacteriaceae; Methanobrevibacter; Methanobrevibacter smithii;	Euryarchaeota_Methanobacteria
hydrogenase	China_stool	China_stool_ENA|OGWZ01008060|OGWZ01008060.1	China_stool_ENA|OGWZ01008060|OGWZ01008060.1_2	-	-	[NiFe]_Group_3c	PF00374	Nickel-dependent hydroge-se	IPR001501	Nickel-dependent hydroge-se, large subunit	-	3.D.7.1.1	2e-277	964.5	Ni/Fe hydroge-se subunit alpha [Methanobrevibacter smithii]	Euryarchaeota; Methanomada group; Methanobacteria; Methanobacteriales; Methanobacteriaceae; Methanobrevibacter; Methanobrevibacter smithii;	Euryarchaeota_Methanobacteria
hydrogenase	China_stool	China_stool_ENA|OGXJ01010722|OGXJ01010722.1	China_stool_ENA|OGXJ01010722|OGXJ01010722.1_1	-	-	[NiFe]_Group_3c	SSF56762	HydB/Nqo4-like	IPR029014	[NiFe]-hydroge-se, large subunit	-	-	5.4e-231	810.1	MULTISPECIES: Ni/Fe hydroge-se subunit alpha [Methanobrevibacter]	Euryarchaeota; Methanomada group; Methanobacteria; Methanobacteriales; Methanobacteriaceae; Methanobrevibacter; Methanobrevibacter smithii; Methanobrevibacter smithii ATCC 35061;	Euryarchaeota_Methanobacteria
hydrogenase	China_stool	China_stool_ENA|OGXQ01000002|OGXQ01000002.1	China_stool_ENA|OGXQ01000002|OGXQ01000002.1_118	-	-	[NiFe]_Group_3c	PF00374	Nickel-dependent hydroge-se	IPR001501	Nickel-dependent hydroge-se, large subunit	-	3.D.7.1.1	2e-277	964.5	Ni/Fe hydroge-se subunit alpha [Methanobrevibacter smithii]	Euryarchaeota; Methanomada group; Methanobacteria; Methanobacteriales; Methanobacteriaceae; Methanobrevibacter; Methanobrevibacter smithii;	Euryarchaeota_Methanobacteria
hydrogenase	China_stool	China_stool_ENA|OGXX01000540|OGXX01000540.1	China_stool_ENA|OGXX01000540|OGXX01000540.1_39	-	-	[NiFe]_Group_3c	PF00374	Nickel-dependent hydroge-se	IPR001501	Nickel-dependent hydroge-se, large subunit	-	3.D.7.1.1	1.5e-251	878.6	Ni/Fe hydroge-se subunit alpha [Methanobrevibacter oralis]	Euryarchaeota; Methanomada group; Methanobacteria; Methanobacteriales; Methanobacteriaceae; Methanobrevibacter; Methanobrevibacter smithii;	Euryarchaeota_Methanobacteria
hydrogenase	China_stool	China_stool_ENA|OGYC01000025|OGYC01000025.1	China_stool_ENA|OGYC01000025|OGYC01000025.1_47	-	-	[NiFe]_Group_3c	PF00374	Nickel-dependent hydroge-se	IPR001501	Nickel-dependent hydroge-se, large subunit	-	3.D.7.1.1	2e-277	964.5	Ni/Fe hydroge-se subunit alpha [Methanobrevibacter smithii]	Euryarchaeota; Methanomada group; Methanobacteria; Methanobacteriales; Methanobacteriaceae; Methanobrevibacter; Methanobrevibacter smithii; Methanobrevibacter smithii ATCC 35061;	Euryarchaeota_Methanobacteria
hydrogenase	China_stool	China_stool_ENA|OGYZ01000568|OGYZ01000568.1	China_stool_ENA|OGYZ01000568|OGYZ01000568.1_4	-	-	[NiFe]_Group_3c	PF00374	Nickel-dependent hydroge-se	IPR001501	Nickel-dependent hydroge-se, large subunit	-	3.D.7.1.1	2e-277	964.5	Ni/Fe hydroge-se subunit alpha [Methanobrevibacter smithii]	Euryarchaeota; Methanomada group; Methanobacteria; Methanobacteriales; Methanobacteriaceae; Methanobrevibacter; Methanobrevibacter smithii; Methanobrevibacter smithii ATCC 35061;	Euryarchaeota_Methanobacteria
hydrogenase	China_stool	China_stool_ENA|OGZK01000003|OGZK01000003.1	China_stool_ENA|OGZK01000003|OGZK01000003.1_116	-	-	[NiFe]_Group_3c	SSF56762	HydB/Nqo4-like	IPR029014	[NiFe]-hydroge-se, large subunit	-	3.D.7.1.1	1.6e-277	964.9	MULTISPECIES: Ni/Fe hydroge-se subunit alpha [Methanobrevibacter]	Euryarchaeota; Methanomada group; Methanobacteria; Methanobacteriales; Methanobacteriaceae; Methanobrevibacter; Methanobrevibacter smithii;	Euryarchaeota_Methanobacteria
hydrogenase	China_stool	China_stool_ENA|OGZW01012463|OGZW01012463.1	China_stool_ENA|OGZW01012463|OGZW01012463.1_3	-	-	[NiFe]_Group_3c	PF00374	Nickel-dependent hydroge-se	IPR001501	Nickel-dependent hydroge-se, large subunit	-	3.D.7.1.1	2e-277	964.5	Ni/Fe hydroge-se subunit alpha [Methanobrevibacter smithii]	Euryarchaeota; Methanomada group; Methanobacteria; Methanobacteriales; Methanobacteriaceae; Methanobrevibacter; Methanobrevibacter smithii;	Euryarchaeota_Methanobacteria
hydrogenase	China_stool	China_stool_ENA|OHBE01000133|OHBE01000133.1	China_stool_ENA|OHBE01000133|OHBE01000133.1_84	-	-	[NiFe]_Group_3c	PF00374	Nickel-dependent hydroge-se	IPR001501	Nickel-dependent hydroge-se, large subunit	-	3.D.7.1.1	2e-277	964.5	Ni/Fe hydroge-se subunit alpha [Methanobrevibacter smithii]	Euryarchaeota; Methanomada group; Methanobacteria; Methanobacteriales; Methanobacteriaceae; Methanobrevibacter; Methanobrevibacter smithii;	Euryarchaeota_Methanobacteria
hydrogenase	China_stool	China_stool_ENA|OKRV01024973|OKRV01024973.1	China_stool_ENA|OKRV01024973|OKRV01024973.1_2	-	-	[NiFe]_Group_3c	PF00374	Nickel-dependent hydroge-se	IPR001501	Nickel-dependent hydroge-se, large subunit	-	3.D.7.1.1	1.3e-111	412.5	Ni/Fe hydroge-se subunit alpha [Methanobrevibacter smithii]	Euryarchaeota; Methanomada group; Methanobacteria; Methanobacteriales; Methanobacteriaceae; Methanobrevibacter; Methanobrevibacter smithii;	Euryarchaeota_Methanobacteria
hydrogenase	China_stool	China_stool_ENA|OKRV01027070|OKRV01027070.1	China_stool_ENA|OKRV01027070|OKRV01027070.1_1	-	-	[NiFe]_Group_3c	PF00374	Nickel-dependent hydroge-se	IPR001501	Nickel-dependent hydroge-se, large subunit	-	-	1.6e-154	555.4	Ni/Fe hydroge-se subunit alpha [Methanobrevibacter smithii]	Euryarchaeota; Methanomada group; Methanobacteria; Methanobacteriales; Methanobacteriaceae; Methanobrevibacter; Methanobrevibacter smithii;	Euryarchaeota_Methanobacteria
hydrogenase	China_stool	China_stool_ENA|OKRW01000597|OKRW01000597.1	China_stool_ENA|OKRW01000597|OKRW01000597.1_3	-	-	[NiFe]_Group_3c	SSF56762	HydB/Nqo4-like	IPR029014	[NiFe]-hydroge-se, large subunit	-	3.D.7.1.1	1.6e-277	964.9	MULTISPECIES: Ni/Fe hydroge-se subunit alpha [Methanobrevibacter]	Euryarchaeota; Methanomada group; Methanobacteria; Methanobacteriales; Methanobacteriaceae; Methanobrevibacter; Methanobrevibacter smithii; Methanobrevibacter smithii ATCC 35061;	Euryarchaeota_Methanobacteria
hydrogenase	China_stool	China_stool_ENA|OKRZ01032067|OKRZ01032067.1	China_stool_ENA|OKRZ01032067|OKRZ01032067.1_2	-	-	[NiFe]_Group_3c	PF00374	Nickel-dependent hydroge-se	IPR001501	Nickel-dependent hydroge-se, large subunit	-	3.D.7.1.1	1.2e-107	399.4	Ni/Fe hydroge-se subunit alpha [Methanobrevibacter smithii]	Euryarchaeota; Methanomada group; Methanobacteria; Methanobacteriales; Methanobacteriaceae; Methanobrevibacter; Methanobrevibacter smithii;	Euryarchaeota_Methanobacteria
hydrogenase	China_stool	China_stool_ENA|OKRZ01048643|OKRZ01048643.1	China_stool_ENA|OKRZ01048643|OKRZ01048643.1_1	-	-	[NiFe]_Group_3c	SSF56762	HydB/Nqo4-like	IPR029014	[NiFe]-hydroge-se, large subunit	-	-	1.2e-29	138.7	Ni/Fe hydroge-se subunit alpha [Methanobrevibacter smithii]	Euryarchaeota; Methanomada group; Methanobacteria; Methanobacteriales; Methanobacteriaceae; Methanobrevibacter; Methanobrevibacter smithii;	Euryarchaeota_Methanobacteria
hydrogenase	China_stool	China_stool_ENA|OKSC01000004|OKSC01000004.1	China_stool_ENA|OKSC01000004|OKSC01000004.1_189	-	-	[NiFe]_Group_3c	PF00374	Nickel-dependent hydroge-se	IPR001501	Nickel-dependent hydroge-se, large subunit	-	3.D.7.1.1	2.3e-276	961.1	Ni/Fe hydroge-se subunit alpha [Methanobrevibacter woesei]	Euryarchaeota; Methanomada group; Methanobacteria; Methanobacteriales; Methanobacteriaceae; Methanobrevibacter; Methanobrevibacter smithii;	Euryarchaeota_Methanobacteria
hydrogenase	oral	gnl|BGI|HMFNLCAP_114	gnl|BGI|HMFNLCAP_114_72	-	-	[NiFe]_Group_3c	PF00374	Nickel-dependent hydroge-se	IPR001501	Nickel-dependent hydroge-se, large subunit	-	3.D.7.1.1	4.1e-278	966.8	Ni/Fe hydroge-se subunit alpha [Methanobrevibacter oralis]	Euryarchaeota; Methanomada group; Methanobacteria; Methanobacteriales; Methanobacteriaceae; Methanobrevibacter; unclassified Methanobrevibacter; Methanobrevibacter sp. YE315;	Euryarchaeota_Methanobacteria
hydrogenase	gut	gut_SRS013476.fna_21204	gut_SRS013476.fna_21204_1	-	-	[NiFe]_Group_3c	SSF56762	HydB/Nqo4-like	IPR029014	[NiFe]-hydroge-se, large subunit	-	-	4.3e-208	733.8	Ni/Fe hydroge-se subunit alpha [Candidatus Methanomassiliicoccus intesti-lis]	Euryarchaeota; Diaforarchaea group; Thermoplasmata; Methanomassiliicoccales; Methanomassiliicoccaceae; Methanomassiliicoccus; Candidatus Methanomassiliicoccus intestinalis;	Euryarchaeota_Thermoplasmata_Methanomassiliicoccales
hydrogenase	gut	gut_SRS014235.fna_22400	gut_SRS014235.fna_22400_1	-	-	[NiFe]_Group_3c	SSF56762	HydB/Nqo4-like	IPR029014	[NiFe]-hydroge-se, large subunit	-	-	1.3e-76	295.8	Ni/Fe hydroge-se subunit alpha [Methanobrevibacter smithii]	Euryarchaeota; Methanomada group; Methanobacteria; Methanobacteriales; Methanobacteriaceae; Methanobrevibacter; Methanobrevibacter smithii;	Euryarchaeota_Methanobacteria
hydrogenase	gut	gut_SRS014235.fna_contig-100_1227.92804	gut_SRS014235.fna_contig-100_1227.92804_1	-	-	[NiFe]_Group_3c	SSF56762	HydB/Nqo4-like	IPR029014	[NiFe]-hydroge-se, large subunit	-	3.D.7.1.1	5.2e-184	653.7	Ni/Fe hydroge-se subunit alpha [Methanobrevibacter smithii]	Euryarchaeota; Methanomada group; Methanobacteria; Methanobacteriales; Methanobacteriaceae; Methanobrevibacter; Methanobrevibacter smithii;	Euryarchaeota_Methanobacteria
hydrogenase	gut	gut_SRS014923.fna_46661	gut_SRS014923.fna_46661_30	-	-	[NiFe]_Group_3c	PF00374	Nickel-dependent hydroge-se	IPR001501	Nickel-dependent hydroge-se, large subunit	-	3.D.7.1.1	2e-277	964.5	Ni/Fe hydroge-se subunit alpha [Methanobrevibacter smithii]	Euryarchaeota; Methanomada group; Methanobacteria; Methanobacteriales; Methanobacteriaceae; Methanobrevibacter; Methanobrevibacter smithii; Methanobrevibacter smithii ATCC 35061;	Euryarchaeota_Methanobacteria
hydrogenase	gut	gut_SRS014979.fna_25870	gut_SRS014979.fna_25870_4	-	-	[NiFe]_Group_3c	SSF56762	HydB/Nqo4-like	IPR029014	[NiFe]-hydroge-se, large subunit	-	-	6.5e-20	105.9	Ni/Fe hydroge-se subunit alpha [Methanobrevibacter smithii]	Euryarchaeota; Methanomada group; Methanobacteria; Methanobacteriales; Methanobacteriaceae; Methanobrevibacter; Methanobrevibacter smithii;	Euryarchaeota_Methanobacteria
hydrogenase	gut	gut_SRS014979.fna_contig-100_923.150099	gut_SRS014979.fna_contig-100_923.150099_1	-	-	[NiFe]_Group_3c	SSF56762	HydB/Nqo4-like	IPR029014	[NiFe]-hydroge-se, large subunit	-	3.D.7.1.1	6.8e-248	866.3	Ni/Fe hydroge-se subunit alpha [Methanobrevibacter smithii]	Euryarchaeota; Methanomada group; Methanobacteria; Methanobacteriales; Methanobacteriaceae; Methanobrevibacter; Methanobrevibacter smithii;	Euryarchaeota_Methanobacteria
hydrogenase	gut	gut_SRS019068.fna_contig-100_400.363345	gut_SRS019068.fna_contig-100_400.363345_2	-	-	[NiFe]_Group_3c	PF00374	Nickel-dependent hydroge-se	IPR001501	Nickel-dependent hydroge-se, large subunit	-	-	2e-233	818.1	Ni/Fe hydroge-se subunit alpha [Methanobrevibacter smithii]	Euryarchaeota; Methanomada group; Methanobacteria; Methanobacteriales; Methanobacteriaceae; Methanobrevibacter; Methanobrevibacter smithii;	Euryarchaeota_Methanobacteria
hydrogenase	China_stool	China_stool_ENA|OGWU01002168|OGWU01002168.1	China_stool_ENA|OGWU01002168|OGWU01002168.1_11	-	-	[NiFe]_Group_3a	PF00374	Nickel-dependent hydroge-se	IPR001501	Nickel-dependent hydroge-se, large subunit	-	3.D.1.4.1	4.6e-177	630.9	coenzyme F420 hydroge-se subunit alpha [Methanobrevibacter woesei]	Euryarchaeota; Methanomada group; Methanobacteria; Methanobacteriales; Methanobacteriaceae; Methanobrevibacter; Methanobrevibacter smithii;	Euryarchaeota_Methanobacteria
hydrogenase	China_stool	China_stool_ENA|OGWZ01007072|OGWZ01007072.1	China_stool_ENA|OGWZ01007072|OGWZ01007072.1_2	-	-	[NiFe]_Group_3a	PF00374	Nickel-dependent hydroge-se	IPR001501	Nickel-dependent hydroge-se, large subunit	-	3.D.7.2.1	2.4e-234	821.2	MULTISPECIES: coenzyme F420 hydroge-se subunit alpha [Methanobrevibacter]	Euryarchaeota; Methanomada group; Methanobacteria; Methanobacteriales; Methanobacteriaceae; Methanobrevibacter; Methanobrevibacter smithii;	Euryarchaeota_Methanobacteria
hydrogenase	China_stool	China_stool_ENA|OGXJ01018329|OGXJ01018329.1	China_stool_ENA|OGXJ01018329|OGXJ01018329.1_3	-	-	[NiFe]_Group_3a	PF00374	Nickel-dependent hydroge-se	IPR001501	Nickel-dependent hydroge-se, large subunit	-	3.D.7.2.1	2.4e-234	821.2	MULTISPECIES: coenzyme F420 hydroge-se subunit alpha [Methanobrevibacter]	Euryarchaeota; Methanomada group; Methanobacteria; Methanobacteriales; Methanobacteriaceae; Methanobrevibacter; Methanobrevibacter smithii;	Euryarchaeota_Methanobacteria
hydrogenase	China_stool	China_stool_ENA|OGXQ01007676|OGXQ01007676.1	China_stool_ENA|OGXQ01007676|OGXQ01007676.1_4	-	-	[NiFe]_Group_3a	PF00374	Nickel-dependent hydroge-se	IPR001501	Nickel-dependent hydroge-se, large subunit	-	3.D.7.2.1	2.4e-234	821.2	MULTISPECIES: coenzyme F420 hydroge-se subunit alpha [Methanobrevibacter]	Euryarchaeota; Methanomada group; Methanobacteria; Methanobacteriales; Methanobacteriaceae; Methanobrevibacter; Methanobrevibacter smithii;	Euryarchaeota_Methanobacteria
hydrogenase	China_stool	China_stool_ENA|OGXX01000075|OGXX01000075.1	China_stool_ENA|OGXX01000075|OGXX01000075.1_56	-	-	[NiFe]_Group_3a	PF00374	Nickel-dependent hydroge-se	IPR001501	Nickel-dependent hydroge-se, large subunit	-	3.D.1.4.1	6e-177	630.6	coenzyme F420 hydroge-se subunit alpha [Methanobrevibacter woesei]	Euryarchaeota; Methanomada group; Methanobacteria; Methanobacteriales; Methanobacteriaceae; Methanobrevibacter; Methanobrevibacter smithii;	Euryarchaeota_Methanobacteria
hydrogenase	China_stool	China_stool_ENA|OGYC01000108|OGYC01000108.1	China_stool_ENA|OGYC01000108|OGYC01000108.1_69	-	-	[NiFe]_Group_3a	PF00374	Nickel-dependent hydroge-se	IPR001501	Nickel-dependent hydroge-se, large subunit	-	3.D.7.2.1	2.4e-234	821.2	MULTISPECIES: coenzyme F420 hydroge-se subunit alpha [Methanobrevibacter]	Euryarchaeota; Methanomada group; Methanobacteria; Methanobacteriales; Methanobacteriaceae; Methanobrevibacter; Methanobrevibacter smithii;	Euryarchaeota_Methanobacteria
hydrogenase	China_stool	China_stool_ENA|OGYZ01000054|OGYZ01000054.1	China_stool_ENA|OGYZ01000054|OGYZ01000054.1_3	-	-	[NiFe]_Group_3a	PF00374	Nickel-dependent hydroge-se	IPR001501	Nickel-dependent hydroge-se, large subunit	-	3.D.7.2.1	2.4e-234	821.2	MULTISPECIES: coenzyme F420 hydroge-se subunit alpha [Methanobrevibacter]	Euryarchaeota; Methanomada group; Methanobacteria; Methanobacteriales; Methanobacteriaceae; Methanobrevibacter; Methanobrevibacter smithii;	Euryarchaeota_Methanobacteria
hydrogenase	China_stool	China_stool_ENA|OGZK01000003|OGZK01000003.1	China_stool_ENA|OGZK01000003|OGZK01000003.1_235	-	-	[NiFe]_Group_3a	SSF56762	HydB/Nqo4-like	IPR029014	[NiFe]-hydroge-se, large subunit	-	3.D.7.2.1	1.6e-233	818.5	MULTISPECIES: coenzyme F420 hydroge-se subunit alpha [Methanobrevibacter]	Euryarchaeota; Methanomada group; Methanobacteria; Methanobacteriales; Methanobacteriaceae; Methanobrevibacter; Methanobrevibacter smithii;	Euryarchaeota_Methanobacteria
hydrogenase	China_stool	China_stool_ENA|OGZW01011380|OGZW01011380.1	China_stool_ENA|OGZW01011380|OGZW01011380.1_1	-	-	[NiFe]_Group_3a	PF00374	Nickel-dependent hydroge-se	IPR001501	Nickel-dependent hydroge-se, large subunit	-	3.D.7.2.1	2.4e-234	821.2	MULTISPECIES: coenzyme F420 hydroge-se subunit alpha [Methanobrevibacter]	Euryarchaeota; Methanomada group; Methanobacteria; Methanobacteriales; Methanobacteriaceae; Methanobrevibacter; Methanobrevibacter smithii;	Euryarchaeota_Methanobacteria
hydrogenase	China_stool	China_stool_ENA|OHBE01000469|OHBE01000469.1	China_stool_ENA|OHBE01000469|OHBE01000469.1_12	-	-	[NiFe]_Group_3a	PF00374	Nickel-dependent hydroge-se	IPR001501	Nickel-dependent hydroge-se, large subunit	-	3.D.7.2.1	2.4e-234	821.2	MULTISPECIES: coenzyme F420 hydroge-se subunit alpha [Methanobrevibacter]	Euryarchaeota; Methanomada group; Methanobacteria; Methanobacteriales; Methanobacteriaceae; Methanobrevibacter; Methanobrevibacter smithii;	Euryarchaeota_Methanobacteria
hydrogenase	China_stool	China_stool_ENA|OKRV01032923|OKRV01032923.1	China_stool_ENA|OKRV01032923|OKRV01032923.1_2	-	-	[NiFe]_Group_3a	PF00374	Nickel-dependent hydroge-se	IPR001501	Nickel-dependent hydroge-se, large subunit	-	3.D.7.2.1	1.5e-109	405.6	coenzyme F420 hydroge-se, subunit alpha [Methanobrevibacter smithii DSM 2375]	Euryarchaeota; Methanomada group; Methanobacteria; Methanobacteriales; Methanobacteriaceae; Methanobrevibacter; Methanobrevibacter smithii;	Euryarchaeota_Methanobacteria
hydrogenase	China_stool	China_stool_ENA|OKRW01001850|OKRW01001850.1	China_stool_ENA|OKRW01001850|OKRW01001850.1_3	-	-	[NiFe]_Group_3a	PF00374	Nickel-dependent hydroge-se	IPR001501	Nickel-dependent hydroge-se, large subunit	-	3.D.7.2.1	2.4e-234	821.2	MULTISPECIES: coenzyme F420 hydroge-se subunit alpha [Methanobrevibacter]	Euryarchaeota; Methanomada group; Methanobacteria; Methanobacteriales; Methanobacteriaceae; Methanobrevibacter; Methanobrevibacter smithii;	Euryarchaeota_Methanobacteria
hydrogenase	China_stool	China_stool_ENA|OKRZ01050039|OKRZ01050039.1	China_stool_ENA|OKRZ01050039|OKRZ01050039.1_1	-	-	[NiFe]_Group_3a	SSF56762	HydB/Nqo4-like	IPR029014	[NiFe]-hydroge-se, large subunit	-	3.D.7.2.1	2.5e-147	531.6	MULTISPECIES: coenzyme F420 hydroge-se subunit alpha [Methanobrevibacter]	Euryarchaeota; Methanomada group; Methanobacteria; Methanobacteriales; Methanobacteriaceae; Methanobrevibacter; Methanobrevibacter smithii;	Euryarchaeota_Methanobacteria
hydrogenase	China_stool	China_stool_ENA|OKSC01000004|OKSC01000004.1	China_stool_ENA|OKSC01000004|OKSC01000004.1_73	-	-	[NiFe]_Group_3a	PF00374	Nickel-dependent hydroge-se	IPR001501	Nickel-dependent hydroge-se, large subunit	-	3.D.1.4.1	5.9e-233	816.6	coenzyme F420 hydroge-se subunit alpha [Methanobrevibacter woesei]	Euryarchaeota; Methanomada group; Methanobacteria; Methanobacteriales; Methanobacteriaceae; Methanobrevibacter; Methanobrevibacter smithii;	Euryarchaeota_Methanobacteria
hydrogenase	oral	gnl|BGI|HMFNLCAP_81	gnl|BGI|HMFNLCAP_81_76	-	-	[NiFe]_Group_3a	SSF56762	HydB/Nqo4-like	IPR029014	[NiFe]-hydroge-se, large subunit	-	3.D.9.1.2	1.7e-235	825.1	coenzyme F420 hydroge-se subunit alpha [Methanobrevibacter oralis]	Euryarchaeota; Methanomada group; Methanobacteria; Methanobacteriales; Methanobacteriaceae; Methanobrevibacter; unclassified Methanobrevibacter; Methanobrevibacter sp. YE315;	Euryarchaeota_Methanobacteria
hydrogenase	gut	gut_SRS014235.fna_36920	gut_SRS014235.fna_36920_1	-	-	[NiFe]_Group_3a	SSF56762	HydB/Nqo4-like	IPR029014	[NiFe]-hydroge-se, large subunit	-	3.D.1.4.1	3.1e-234	820.8	coenzyme F420 hydroge-se subunit alpha [Methanobrevibacter smithii]	Euryarchaeota; Methanomada group; Methanobacteria; Methanobacteriales; Methanobacteriaceae; Methanobrevibacter; Methanobrevibacter smithii;	Euryarchaeota_Methanobacteria
hydrogenase	gut	gut_SRS014923.fna_39688	gut_SRS014923.fna_39688_12	-	-	[NiFe]_Group_3a	TIGR03295	frhA: coenzyme F420 hydroge-se, subunit alpha	IPR017682	Coenzyme F420 hydroge-se, subunit alpha	-	3.D.7.2.1	2.4e-234	821.2	coenzyme F420 hydroge-se subunit alpha [Methanobrevibacter smithii]	Euryarchaeota; Methanomada group; Methanobacteria; Methanobacteriales; Methanobacteriaceae; Methanobrevibacter; Methanobrevibacter smithii;	Euryarchaeota_Methanobacteria
hydrogenase	gut	gut_SRS014979.fna_14078	gut_SRS014979.fna_14078_8	-	-	[NiFe]_Group_3a	PF00374	Nickel-dependent hydroge-se	IPR001501	Nickel-dependent hydroge-se, large subunit	-	3.D.7.2.1	2.4e-234	821.2	MULTISPECIES: coenzyme F420 hydroge-se subunit alpha [Methanobrevibacter]	Euryarchaeota; Methanomada group; Methanobacteria; Methanobacteriales; Methanobacteriaceae; Methanobrevibacter; Methanobrevibacter smithii;	Euryarchaeota_Methanobacteria
hydrogenase	gut	gut_SRS015431.fna_11604	gut_SRS015431.fna_11604_2	-	-	[NiFe]_Group_3a	PF00374	Nickel-dependent hydroge-se	IPR001501	Nickel-dependent hydroge-se, large subunit	-	3.D.7.2.1	2.4e-234	821.2	MULTISPECIES: coenzyme F420 hydroge-se subunit alpha [Methanobrevibacter]	Euryarchaeota; Methanomada group; Methanobacteria; Methanobacteriales; Methanobacteriaceae; Methanobrevibacter; Methanobrevibacter smithii;	Euryarchaeota_Methanobacteria
hydrogenase	gut	gut_SRS019068.fna_78595	gut_SRS019068.fna_78595_2	-	-	[NiFe]_Group_3a	PF00374	Nickel-dependent hydroge-se	IPR001501	Nickel-dependent hydroge-se, large subunit	-	3.D.7.2.1	3.2e-175	624.4	coenzyme F420 hydroge-se, subunit alpha [Methanobrevibacter smithii DSM 2375]	Euryarchaeota; Methanomada group; Methanobacteria; Methanobacteriales; Methanobacteriaceae; Methanobrevibacter; Methanobrevibacter smithii;	Euryarchaeota_Methanobacteria
hydrogenase	China_stool	China_stool_ENA|OGWU01000448|OGWU01000448.1	China_stool_ENA|OGWU01000448|OGWU01000448.1_26	-	GT2	[FeFe]_Group_C3	cd00082	HisKA	IPR003661	Sig-l transduction histidine ki-se, dimerisation/phosphoacceptor domain	-	9.B.259.2.2	9.6e-215	756.1	HAMP domain-containing histidine ki-se [Faecalitalea cylindroides]	Euryarchaeota; Diaforarchaea group; Thermoplasmata; Methanomassiliicoccales; Methanomassiliicoccaceae; Methanomassiliicoccus; Candidatus Methanomassiliicoccus intestinalis;	Euryarchaeota_Thermoplasmata_Methanomassiliicoccales
hydrogenase	China_stool	China_stool_ENA|OGWU01000448|OGWU01000448.1	China_stool_ENA|OGWU01000448|OGWU01000448.1_3	-	GT2	[FeFe]_Group_C3	SSF46894	C-termi-l effector domain of the bipartite response regulators	IPR016032	Sig-l transduction response regulator, C-termi-l effector	-	2.A.130.1.1	4.6e-89	337.8	response regulator transcription factor [Lachnospiraceae bacterium]	Euryarchaeota; Diaforarchaea group; Thermoplasmata; Methanomassiliicoccales; Methanomassiliicoccaceae; Methanomassiliicoccus; Candidatus Methanomassiliicoccus intestinalis;	Euryarchaeota_Thermoplasmata_Methanomassiliicoccales
hydrogenase	China_stool	China_stool_ENA|OGWU01001063|OGWU01001063.1	China_stool_ENA|OGWU01001063|OGWU01001063.1_19	-	-	[FeFe]_Group_C3	SSF54862	4Fe-4S ferredoxins	-	-	-	5.A.3.5.2	2.8e-122	449.1	4Fe-4S binding protein [Methanobrevibacter woesei]	Euryarchaeota; Methanomada group; Methanobacteria; Methanobacteriales; Methanobacteriaceae; Methanobrevibacter; Methanobrevibacter smithii;	Euryarchaeota_Methanobacteria
hydrogenase	China_stool	China_stool_ENA|OGWU01004398|OGWU01004398.1	China_stool_ENA|OGWU01004398|OGWU01004398.1_3	-	-	[FeFe]_Group_C3	SSF54862	4Fe-4S ferredoxins	-	-	-	-	2.1e-109	405.6	4Fe-4S binding protein [Methanobrevibacter woesei]	Euryarchaeota; Methanomada group; Methanobacteria; Methanobacteriales; Methanobacteriaceae; Methanobrevibacter; Methanobrevibacter smithii; Methanobrevibacter smithii ATCC 35061;	Euryarchaeota_Methanobacteria
hydrogenase	China_stool	China_stool_ENA|OGWV01020042|OGWV01020042.1	China_stool_ENA|OGWV01020042|OGWV01020042.1_2	-	-	[FeFe]_Group_C3	PF02518	Histidine ki-se-, D- gyrase B-, and HSP90-like ATPase	IPR003594	Histidine ki-se/HSP90-like ATPase	-	2.A.21.9.1	3.3e-95	357.8	aTPase/histidine ki-se/D- gyrase B/HSP90 domain protein [Clostridium bartlettii CAG:1329]	Euryarchaeota; Stenosarchaea group; Methanomicrobia; Methanosarcinales; Methanosarcinaceae; Methanosarcina; Methanosarcina horonobensis; Methanosarcina horonobensis HB-1 = JCM 15518;	Euryarchaeota_Methanomicrobia
hydrogenase	China_stool	China_stool_ENA|OGWY01006875|OGWY01006875.1	China_stool_ENA|OGWY01006875|OGWY01006875.1_2	-	GT2	[FeFe]_Group_C3	PF00072	Response regulator receiver domain	IPR001789	Sig-l transduction response regulator, receiver domain	-	-	4.2e-127	464.2	D--binding response regulator [Eubacterium sp.]	Euryarchaeota; Stenosarchaea group; Methanomicrobia; Methanosarcinales; Methanosarcinaceae; Methanosarcina; unclassified Methanosarcina; Methanosarcina sp. Kolksee;	Euryarchaeota_Methanomicrobia
hydrogenase	China_stool	China_stool_ENA|OGWY01006875|OGWY01006875.1	China_stool_ENA|OGWY01006875|OGWY01006875.1_3	-	-	[FeFe]_Group_C3	cd00075	HATPase	-	-	-	9.B.259.2.2	3.4e-166	594.7	putative uncharacterized protein [Firmicutes bacterium CAG:882]	Euryarchaeota; Stenosarchaea group; Methanomicrobia; Methanosarcinales; Methanosarcinaceae; Methanosarcina; unclassified Methanosarcina; Methanosarcina sp. Kolksee;	Euryarchaeota_Methanomicrobia
hydrogenase	China_stool	China_stool_ENA|OGWZ01000534|OGWZ01000534.1	China_stool_ENA|OGWZ01000534|OGWZ01000534.1_16	-	-	[FeFe]_Group_C3	cd10549	MtMvhB_like	-	-	-	5.A.3.5.2	7.1e-187	663.7	polyferredoxin, iron-sulfur binding [Methanobrevibacter smithii ATCC 35061]	Euryarchaeota; Methanomada group; Methanobacteria; Methanobacteriales; Methanobacteriaceae; Methanobrevibacter; Methanobrevibacter smithii;	Euryarchaeota_Methanobacteria
hydrogenase	China_stool	China_stool_ENA|OGWZ01002163|OGWZ01002163.1	China_stool_ENA|OGWZ01002163|OGWZ01002163.1_5	-	-	[FeFe]_Group_C3	PF00037	4Fe-4S binding domain	IPR017896	4Fe-4S ferredoxin-type, iron-sulphur binding domain	-	-	2.5e-155	558.1	4Fe-4S binding protein [Methanobrevibacter smithii]	Euryarchaeota; Methanomada group; Methanobacteria; Methanobacteriales; Methanobacteriaceae; Methanobrevibacter; Methanobrevibacter smithii;	Euryarchaeota_Methanobacteria
hydrogenase	China_stool	China_stool_ENA|OGWZ01008060|OGWZ01008060.1	China_stool_ENA|OGWZ01008060|OGWZ01008060.1_1	-	-	[FeFe]_Group_C3	SSF54862	4Fe-4S ferredoxins	-	-	-	-	4.7e-177	630.9	4Fe-4S binding protein [Methanobrevibacter smithii]	Euryarchaeota; Methanomada group; Methanobacteria; Methanobacteriales; Methanobacteriaceae; Methanobrevibacter; Methanobrevibacter smithii;	Euryarchaeota_Methanobacteria
hydrogenase	China_stool	China_stool_ENA|OGXJ01005402|OGXJ01005402.1	China_stool_ENA|OGXJ01005402|OGXJ01005402.1_1	-	CE11	[FeFe]_Group_C3	PF00158	Sigma-54 interaction domain	IPR002078	R- polymerase sigma factor 54 interaction domain	S16	3.A.23.1.1	2.2e-266	927.9	sigma54 specific transcriptio-l regulator [Megasphaera sp. BL7]	Euryarchaeota; Methanomada group; Methanobacteria; Methanobacteriales; Methanobacteriaceae; Methanobrevibacter; Methanobrevibacter smithii;	Euryarchaeota_Methanobacteria
hydrogenase	China_stool	China_stool_ENA|OGXJ01006334|OGXJ01006334.1	China_stool_ENA|OGXJ01006334|OGXJ01006334.1_2	-	-	[FeFe]_Group_C3	cd10549	MtMvhB_like	-	-	-	5.A.3.5.2	2.5e-187	665.2	polyferredoxin, iron-sulfur binding [Methanobrevibacter smithii ATCC 35061]	Euryarchaeota; Methanomada group; Methanobacteria; Methanobacteriales; Methanobacteriaceae; Methanobrevibacter; Methanobrevibacter smithii;	Euryarchaeota_Methanobacteria
hydrogenase	China_stool	China_stool_ENA|OGXJ01010722|OGXJ01010722.1	China_stool_ENA|OGXJ01010722|OGXJ01010722.1_2	-	-	[FeFe]_Group_C3	SSF54862	4Fe-4S ferredoxins	-	-	-	-	1.7e-171	612.5	MULTISPECIES: 4Fe-4S binding protein [Methanobrevibacter]	Euryarchaeota; Methanomada group; Methanobacteria; Methanobacteriales; Methanobacteriaceae; Methanobrevibacter; Methanobrevibacter smithii; Methanobrevibacter smithii ATCC 35061;	Euryarchaeota_Methanobacteria
hydrogenase	China_stool	China_stool_ENA|OGXQ01000002|OGXQ01000002.1	China_stool_ENA|OGXQ01000002|OGXQ01000002.1_119	-	-	[FeFe]_Group_C3	SSF54862	4Fe-4S ferredoxins	-	-	-	-	4.7e-177	630.9	4Fe-4S binding protein [Methanobrevibacter smithii]	Euryarchaeota; Methanomada group; Methanobacteria; Methanobacteriales; Methanobacteriaceae; Methanobrevibacter; Methanobrevibacter smithii;	Euryarchaeota_Methanobacteria
hydrogenase	China_stool	China_stool_ENA|OGXQ01000060|OGXQ01000060.1	China_stool_ENA|OGXQ01000060|OGXQ01000060.1_40	-	-	[FeFe]_Group_C3	cd10549	MtMvhB_like	-	-	-	5.A.3.5.2	2.5e-187	665.2	4Fe-4S binding protein [Methanobrevibacter smithii]	Euryarchaeota; Methanomada group; Methanobacteria; Methanobacteriales; Methanobacteriaceae; Methanobrevibacter; Methanobrevibacter smithii;	Euryarchaeota_Methanobacteria
hydrogenase	China_stool	China_stool_ENA|OGXQ01000199|OGXQ01000199.1	China_stool_ENA|OGXQ01000199|OGXQ01000199.1_47	-	-	[FeFe]_Group_C3	SSF54862	4Fe-4S ferredoxins	-	-	-	3.D.6.1.3	2.3e-156	561.6	4Fe-4S binding protein [Methanobrevibacter smithii]	Euryarchaeota; Methanomada group; Methanobacteria; Methanobacteriales; Methanobacteriaceae; Methanobrevibacter; Methanobrevibacter smithii; Methanobrevibacter smithii ATCC 35061;	Euryarchaeota_Methanobacteria
hydrogenase	China_stool	China_stool_ENA|OGXQ01001051|OGXQ01001051.1	China_stool_ENA|OGXQ01001051|OGXQ01001051.1_15	-	-	[FeFe]_Group_C3	cd00082	HisKA	IPR003661	Sig-l transduction histidine ki-se, dimerisation/phosphoacceptor domain	-	9.B.238.3.2	9.2e-141	510.4	MULTISPECIES: HAMP domain-containing protein [Bacteroides]	Euryarchaeota; Methanomada group; Methanobacteria; Methanobacteriales; Methanobacteriaceae; Methanobrevibacter; Methanobrevibacter smithii;	Euryarchaeota_Methanobacteria
hydrogenase	China_stool	China_stool_ENA|OGXR01003022|OGXR01003022.1	China_stool_ENA|OGXR01003022|OGXR01003022.1_13	-	-	[FeFe]_Group_C3	SSF55874	ATPase domain of HSP90 chaperone/D- topoisomerase II/histidine ki-se	IPR036890	Histidine ki-se/HSP90-like ATPase superfamily	-	-	1.5e-173	619	putative uncharacterized protein [Clostridium sp. CAG:356]	Euryarchaeota; Methanomada group; Methanobacteria; Methanobacteriales; Methanobacteriaceae; Methanobrevibacter; unclassified Methanobrevibacter; Methanobrevibacter sp. AbM4;	Euryarchaeota_Methanobacteria
hydrogenase	China_stool	China_stool_ENA|OGXS01000260|OGXS01000260.1	China_stool_ENA|OGXS01000260|OGXS01000260.1_26	-	GT2	[FeFe]_Group_C3	cd00082	HisKA	IPR003661	Sig-l transduction histidine ki-se, dimerisation/phosphoacceptor domain	-	9.B.259.2.2	8.7e-255	889.4	HAMP domain-containing histidine ki-se [Monoglobus pectinilyticus]	Euryarchaeota; Diaforarchaea group; Thermoplasmata; Methanomassiliicoccales; Candidatus Methanomethylophilaceae; Candidatus Methanomethylophilus; Candidatus Methanomethylophilus alvus;	Euryarchaeota_Thermoplasmata_Methanomassiliicoccales
hydrogenase	China_stool	China_stool_ENA|OGXX01000510|OGXX01000510.1	China_stool_ENA|OGXX01000510|OGXX01000510.1_16	-	-	[FeFe]_Group_C3	cd10549	MtMvhB_like	-	-	-	5.A.3.5.2	3.6e-122	448.7	4Fe-4S binding protein [Methanobrevibacter woesei]	Euryarchaeota; Methanomada group; Methanobacteria; Methanobacteriales; Methanobacteriaceae; Methanobrevibacter; Methanobrevibacter smithii;	Euryarchaeota_Methanobacteria
hydrogenase	China_stool	China_stool_ENA|OGXX01000757|OGXX01000757.1	China_stool_ENA|OGXX01000757|OGXX01000757.1_14	-	-	[FeFe]_Group_C3	SSF55874	ATPase domain of HSP90 chaperone/D- topoisomerase II/histidine ki-se	IPR036890	Histidine ki-se/HSP90-like ATPase superfamily	-	2.A.21.9.1	6.3e-244	853.2	HAMP domain-containing histidine ki-se [Subdoligranulum sp.]	Euryarchaeota; Diaforarchaea group; Thermoplasmata; Methanomassiliicoccales; Methanomassiliicoccaceae; unclassified Methanomassiliicoccaceae; Methanomassiliicoccaceae archaeon DOK;	Euryarchaeota_Thermoplasmata_Methanomassiliicoccales
hydrogenase	China_stool	China_stool_ENA|OGXX01000757|OGXX01000757.1	China_stool_ENA|OGXX01000757|OGXX01000757.1_9	-	GT2	[FeFe]_Group_C3	cd00082	HisKA	IPR003661	Sig-l transduction histidine ki-se, dimerisation/phosphoacceptor domain	-	9.B.238.3.2	3.5e-239	837.4	HAMP domain-containing histidine ki-se [Subdoligranulum sp.]	Euryarchaeota; Diaforarchaea group; Thermoplasmata; Methanomassiliicoccales; Methanomassiliicoccaceae; unclassified Methanomassiliicoccaceae; Methanomassiliicoccaceae archaeon DOK;	Euryarchaeota_Thermoplasmata_Methanomassiliicoccales
hydrogenase	China_stool	China_stool_ENA|OGXX01001390|OGXX01001390.1	China_stool_ENA|OGXX01001390|OGXX01001390.1_14	-	-	[FeFe]_Group_C3	PF12838	4Fe-4S dicluster domain	IPR017896	4Fe-4S ferredoxin-type, iron-sulphur binding domain	-	-	7.8e-112	414.5	-D(P)H-quinone oxidoreductase subunit I [Methanobrevibacter woesei]	Euryarchaeota; Methanomada group; Methanobacteria; Methanobacteriales; Methanobacteriaceae; Methanobrevibacter; Methanobrevibacter millerae;	Euryarchaeota_Methanobacteria
hydrogenase	China_stool	China_stool_ENA|OGYB01000595|OGYB01000595.1	China_stool_ENA|OGYB01000595|OGYB01000595.1_14	-	GT2	[FeFe]_Group_C3	cd00075	HATPase	-	-	-	9.B.259.2.2	1.8e-148	536.2	HAMP domain-containing histidine ki-se [bacterium D16-50]	Euryarchaeota; Diaforarchaea group; Thermoplasmata; Methanomassiliicoccales; Methanomassiliicoccaceae; Candidatus Methanoplasma; Candidatus Methanoplasma termitum;	Euryarchaeota_Thermoplasmata_Methanomassiliicoccales
hydrogenase	China_stool	China_stool_ENA|OGYC01000025|OGYC01000025.1	China_stool_ENA|OGYC01000025|OGYC01000025.1_46	-	-	[FeFe]_Group_C3	SSF54862	4Fe-4S ferredoxins	-	-	-	-	1.7e-171	612.5	MULTISPECIES: 4Fe-4S binding protein [Methanobrevibacter]	Euryarchaeota; Methanomada group; Methanobacteria; Methanobacteriales; Methanobacteriaceae; Methanobrevibacter; Methanobrevibacter smithii; Methanobrevibacter smithii ATCC 35061;	Euryarchaeota_Methanobacteria
hydrogenase	China_stool	China_stool_ENA|OGYC01000112|OGYC01000112.1	China_stool_ENA|OGYC01000112|OGYC01000112.1_60	-	-	[FeFe]_Group_C3	SSF54862	4Fe-4S ferredoxins	-	-	-	3.D.6.1.3	2.3e-156	561.6	4Fe-4S binding protein [Methanobrevibacter smithii]	Euryarchaeota; Methanomada group; Methanobacteria; Methanobacteriales; Methanobacteriaceae; Methanobrevibacter; Methanobrevibacter smithii;	Euryarchaeota_Methanobacteria
hydrogenase	China_stool	China_stool_ENA|OGYC01000546|OGYC01000546.1	China_stool_ENA|OGYC01000546|OGYC01000546.1_38	-	-	[FeFe]_Group_C3	cd10549	MtMvhB_like	-	-	-	5.A.3.5.2	2.7e-186	661.8	4Fe-4S binding protein [Methanobrevibacter smithii]	Euryarchaeota; Methanomada group; Methanobacteria; Methanobacteriales; Methanobacteriaceae; Methanobrevibacter; Methanobrevibacter smithii;	Euryarchaeota_Methanobacteria
hydrogenase	China_stool	China_stool_ENA|OGYF01017231|OGYF01017231.1	China_stool_ENA|OGYF01017231|OGYF01017231.1_1	-	CE11	[FeFe]_Group_C3	SSF46689	Homeodomain-like	IPR009057	Homeobox-like domain superfamily	-	3.A.23.1.1	1.7e-224	788.5	PAS domain S-box protein [Desulfovibrio sp.]	Euryarchaeota; Stenosarchaea group; Methanomicrobia; Methanomicrobiales; Methanospirillaceae; Methanospirillum; Methanospirillum hungatei; Methanospirillum hungatei JF-1;	Euryarchaeota_Methanomicrobia
hydrogenase	China_stool	China_stool_ENA|OGYU01001010|OGYU01001010.1	China_stool_ENA|OGYU01001010|OGYU01001010.1_4	-	-	[FeFe]_Group_C3	SSF55874	ATPase domain of HSP90 chaperone/D- topoisomerase II/histidine ki-se	IPR036890	Histidine ki-se/HSP90-like ATPase superfamily	-	2.A.21.9.1	6.3e-244	853.2	HAMP domain-containing histidine ki-se [Subdoligranulum sp.]	Euryarchaeota; Diaforarchaea group; Thermoplasmata; Methanomassiliicoccales; Methanomassiliicoccaceae; unclassified Methanomassiliicoccaceae; Methanomassiliicoccaceae archaeon DOK;	Euryarchaeota_Thermoplasmata_Methanomassiliicoccales
hydrogenase	China_stool	China_stool_ENA|OGYU01001010|OGYU01001010.1	China_stool_ENA|OGYU01001010|OGYU01001010.1_9	-	GT2	[FeFe]_Group_C3	cd00082	HisKA	IPR003661	Sig-l transduction histidine ki-se, dimerisation/phosphoacceptor domain	-	9.B.238.3.2	6.5e-238	833.2	HAMP domain-containing histidine ki-se [Subdoligranulum sp.]	Euryarchaeota; Diaforarchaea group; Thermoplasmata; Methanomassiliicoccales; Methanomassiliicoccaceae; unclassified Methanomassiliicoccaceae; Methanomassiliicoccaceae archaeon DOK;	Euryarchaeota_Thermoplasmata_Methanomassiliicoccales
hydrogenase	China_stool	China_stool_ENA|OGYX01005831|OGYX01005831.1	China_stool_ENA|OGYX01005831|OGYX01005831.1_3	-	-	[FeFe]_Group_C3	PF00512	His Ki-se A (phospho-acceptor) domain	IPR003661	Sig-l transduction histidine ki-se, dimerisation/phosphoacceptor domain	-	2.A.21.9.1	1.1e-243	852.4	HAMP domain-containing histidine ki-se [Subdoligranulum sp.]	Euryarchaeota; Diaforarchaea group; Thermoplasmata; Methanomassiliicoccales; Methanomassiliicoccaceae; unclassified Methanomassiliicoccaceae; Methanomassiliicoccaceae archaeon DOK;	Euryarchaeota_Thermoplasmata_Methanomassiliicoccales
hydrogenase	China_stool	China_stool_ENA|OGYZ01000007|OGYZ01000007.1	China_stool_ENA|OGYZ01000007|OGYZ01000007.1_107	-	-	[FeFe]_Group_C3	PF00037	4Fe-4S binding domain	IPR017896	4Fe-4S ferredoxin-type, iron-sulphur binding domain	-	3.D.6.1.3	6.1e-157	563.5	4Fe-4S binding protein [Methanobrevibacter smithii]	Euryarchaeota; Methanomada group; Methanobacteria; Methanobacteriales; Methanobacteriaceae; Methanobrevibacter; Methanobrevibacter smithii;	Euryarchaeota_Methanobacteria
hydrogenase	China_stool	China_stool_ENA|OGYZ01000109|OGYZ01000109.1	China_stool_ENA|OGYZ01000109|OGYZ01000109.1_38	-	-	[FeFe]_Group_C3	cd10549	MtMvhB_like	-	-	-	5.A.3.5.2	7.9e-186	660.2	4Fe-4S binding protein [Methanobrevibacter smithii]	Euryarchaeota; Methanomada group; Methanobacteria; Methanobacteriales; Methanobacteriaceae; Methanobrevibacter; Methanobrevibacter smithii; Methanobrevibacter smithii ATCC 35061;	Euryarchaeota_Methanobacteria
hydrogenase	China_stool	China_stool_ENA|OGYZ01000568|OGYZ01000568.1	China_stool_ENA|OGYZ01000568|OGYZ01000568.1_3	-	-	[FeFe]_Group_C3	SSF54862	4Fe-4S ferredoxins	-	-	-	-	1.7e-171	612.5	MULTISPECIES: 4Fe-4S binding protein [Methanobrevibacter]	Euryarchaeota; Methanomada group; Methanobacteria; Methanobacteriales; Methanobacteriaceae; Methanobrevibacter; Methanobrevibacter smithii; Methanobrevibacter smithii ATCC 35061;	Euryarchaeota_Methanobacteria
hydrogenase	China_stool	China_stool_ENA|OGYZ01003035|OGYZ01003035.1	China_stool_ENA|OGYZ01003035|OGYZ01003035.1_4	-	GT2	[FeFe]_Group_C3	SSF158472	HAMP domain-like	-	-	-	9.B.238.3.2	4.2e-195	691	HAMP domain-containing histidine ki-se [Gemmiger formicilis]	Euryarchaeota; Diaforarchaea group; Thermoplasmata; Methanomassiliicoccales; Methanomassiliicoccaceae; unclassified Methanomassiliicoccaceae; Methanomassiliicoccaceae archaeon DOK;	Euryarchaeota_Thermoplasmata_Methanomassiliicoccales
hydrogenase	China_stool	China_stool_ENA|OGZA01000962|OGZA01000962.1	China_stool_ENA|OGZA01000962|OGZA01000962.1_18	-	GT2	[FeFe]_Group_C3	SSF158472	HAMP domain-like	-	-	-	9.B.238.3.1	1e-92	350.5	sensor histidine ki-se [Oscillibacter sp.]	Euryarchaeota; Methanomada group; Methanobacteria; Methanobacteriales; Methanobacteriaceae; Methanobacterium;	Euryarchaeota_Methanobacteria
hydrogenase	China_stool	China_stool_ENA|OGZB01000161|OGZB01000161.1	China_stool_ENA|OGZB01000161|OGZB01000161.1_27	-	GT2	[FeFe]_Group_C3	SSF158472	HAMP domain-like	-	-	-	2.A.21.9.1	9.2e-242	846.7	HAMP domain-containing histidine ki-se [Gemmiger formicilis]	Euryarchaeota; Diaforarchaea group; Thermoplasmata; Methanomassiliicoccales; Methanomassiliicoccaceae; unclassified Methanomassiliicoccaceae; Methanomassiliicoccaceae archaeon DOK;	Euryarchaeota_Thermoplasmata_Methanomassiliicoccales
hydrogenase	China_stool	China_stool_ENA|OGZF01003529|OGZF01003529.1	China_stool_ENA|OGZF01003529|OGZF01003529.1_4	-	GT2	[FeFe]_Group_C3	PF02518	Histidine ki-se-, D- gyrase B-, and HSP90-like ATPase	IPR003594	Histidine ki-se/HSP90-like ATPase	-	2.A.21.9.1	5e-241	843.6	HAMP domain-containing histidine ki-se [Gemmiger formicilis]	Euryarchaeota; Diaforarchaea group; Thermoplasmata; Methanomassiliicoccales; Methanomassiliicoccaceae; unclassified Methanomassiliicoccaceae; Methanomassiliicoccaceae archaeon DOK;	Euryarchaeota_Thermoplasmata_Methanomassiliicoccales
hydrogenase	China_stool	China_stool_ENA|OGZG01001058|OGZG01001058.1	China_stool_ENA|OGZG01001058|OGZG01001058.1_1	-	-	[FeFe]_Group_C3	PF02518	Histidine ki-se-, D- gyrase B-, and HSP90-like ATPase	IPR003594	Histidine ki-se/HSP90-like ATPase	-	2.A.21.9.2	6.2e-47	196.8	HAMP domain-containing histidine ki-se [Gemmiger formicilis]	Euryarchaeota; Diaforarchaea group; Thermoplasmata; Methanomassiliicoccales; Methanomassiliicoccaceae; unclassified Methanomassiliicoccaceae; Methanomassiliicoccaceae archaeon DOK;	Euryarchaeota_Thermoplasmata_Methanomassiliicoccales
hydrogenase	China_stool	China_stool_ENA|OGZK01000003|OGZK01000003.1	China_stool_ENA|OGZK01000003|OGZK01000003.1_115	-	-	[FeFe]_Group_C3	SSF54862	4Fe-4S ferredoxins	-	-	-	-	1.7e-171	612.5	MULTISPECIES: 4Fe-4S binding protein [Methanobrevibacter]	Euryarchaeota; Methanomada group; Methanobacteria; Methanobacteriales; Methanobacteriaceae; Methanobrevibacter; Methanobrevibacter smithii;	Euryarchaeota_Methanobacteria
hydrogenase	China_stool	China_stool_ENA|OGZK01000081|OGZK01000081.1	China_stool_ENA|OGZK01000081|OGZK01000081.1_35	-	-	[FeFe]_Group_C3	cd10549	MtMvhB_like	-	-	-	5.A.3.5.2	2.5e-187	665.2	polyferredoxin, iron-sulfur binding [Methanobrevibacter smithii ATCC 35061]	Euryarchaeota; Methanomada group; Methanobacteria; Methanobacteriales; Methanobacteriaceae; Methanobrevibacter; Methanobrevibacter smithii; Methanobrevibacter smithii ATCC 35061;	Euryarchaeota_Methanobacteria
hydrogenase	China_stool	China_stool_ENA|OGZK01000276|OGZK01000276.1	China_stool_ENA|OGZK01000276|OGZK01000276.1_46	-	-	[FeFe]_Group_C3	PF00037	4Fe-4S binding domain	IPR017896	4Fe-4S ferredoxin-type, iron-sulphur binding domain	-	3.D.6.1.3	6.1e-157	563.5	4Fe-4S binding protein [Methanobrevibacter smithii]	Euryarchaeota; Methanomada group; Methanobacteria; Methanobacteriales; Methanobacteriaceae; Methanobrevibacter; Methanobrevibacter smithii;	Euryarchaeota_Methanobacteria
hydrogenase	China_stool	China_stool_ENA|OGZL01000421|OGZL01000421.1	China_stool_ENA|OGZL01000421|OGZL01000421.1_27	-	GT2	[FeFe]_Group_C3	PF00989	PAS fold	IPR013767	PAS fold	-	9.B.238.3.2	1.9e-295	1024.6	pAS domain S-box protein [Ruminococcus sp. CAG:403]	Euryarchaeota; Methanomada group; Methanobacteria; Methanobacteriales; Methanobacteriaceae; Methanobrevibacter; unclassified Methanobrevibacter; Methanobrevibacter sp. AbM4;	Euryarchaeota_Methanobacteria
hydrogenase	China_stool	China_stool_ENA|OGZL01000421|OGZL01000421.1	China_stool_ENA|OGZL01000421|OGZL01000421.1_26	-	GT2	[FeFe]_Group_C3	PF00486	Transcriptio-l regulatory protein, C termi-l	IPR001867	OmpR/PhoB-type D--binding domain	-	2.A.130.1.1	3.9e-128	467.6	two component transcriptio-l regulator winged helix family [Ruminococcus sp. CAG:403]	Euryarchaeota; Methanomada group; Methanobacteria; Methanobacteriales; Methanobacteriaceae; Methanobrevibacter; unclassified Methanobrevibacter; Methanobrevibacter sp. AbM4;	Euryarchaeota_Methanobacteria
hydrogenase	China_stool	China_stool_ENA|OGZO01000651|OGZO01000651.1	China_stool_ENA|OGZO01000651|OGZO01000651.1_18	-	-	[FeFe]_Group_C3	SSF55874	ATPase domain of HSP90 chaperone/D- topoisomerase II/histidine ki-se	IPR036890	Histidine ki-se/HSP90-like ATPase superfamily	-	2.A.21.9.1	5.9e-242	846.7	HAMP domain-containing histidine ki-se [Subdoligranulum sp.]	Euryarchaeota; Diaforarchaea group; Thermoplasmata; Methanomassiliicoccales; Methanomassiliicoccaceae; unclassified Methanomassiliicoccaceae; Methanomassiliicoccaceae archaeon DOK;	Euryarchaeota_Thermoplasmata_Methanomassiliicoccales
hydrogenase	China_stool	China_stool_ENA|OGZR01001364|OGZR01001364.1	China_stool_ENA|OGZR01001364|OGZR01001364.1_5	-	GT2	[FeFe]_Group_C3	PF00672	HAMP domain	IPR003660	HAMP domain	-	2.A.21.9.1	1.7e-241	845.1	HAMP domain-containing histidine ki-se [Gemmiger formicilis]	Euryarchaeota; Diaforarchaea group; Thermoplasmata; Methanomassiliicoccales; Methanomassiliicoccaceae; unclassified Methanomassiliicoccaceae; Methanomassiliicoccaceae archaeon DOK;	Euryarchaeota_Thermoplasmata_Methanomassiliicoccales
hydrogenase	China_stool	China_stool_ENA|OGZW01000147|OGZW01000147.1	China_stool_ENA|OGZW01000147|OGZW01000147.1_29	-	GT2	[FeFe]_Group_C3	cd00082	HisKA	IPR003661	Sig-l transduction histidine ki-se, dimerisation/phosphoacceptor domain	-	9.B.259.2.2	5.9e-294	1019.6	integral membrane sensor sig-l transduction histidine ki-se [Clostridium sp. CAG:277]	Euryarchaeota; Methanomada group; Methanobacteria; Methanobacteriales; Methanobacteriaceae; Methanobrevibacter; Methanobrevibacter smithii;	Euryarchaeota_Methanobacteria
hydrogenase	China_stool	China_stool_ENA|OGZW01010577|OGZW01010577.1	China_stool_ENA|OGZW01010577|OGZW01010577.1_3	-	-	[FeFe]_Group_C3	PF00037	4Fe-4S binding domain	IPR017896	4Fe-4S ferredoxin-type, iron-sulphur binding domain	-	-	2.5e-155	558.1	4Fe-4S binding protein [Methanobrevibacter smithii]	Euryarchaeota; Methanomada group; Methanobacteria; Methanobacteriales; Methanobacteriaceae; Methanobrevibacter; Methanobrevibacter smithii;	Euryarchaeota_Methanobacteria
hydrogenase	China_stool	China_stool_ENA|OGZW01012463|OGZW01012463.1	China_stool_ENA|OGZW01012463|OGZW01012463.1_4	-	-	[FeFe]_Group_C3	SSF54862	4Fe-4S ferredoxins	-	-	-	-	4.6e-177	630.9	4Fe-4S binding protein [Methanobrevibacter smithii]	Euryarchaeota; Methanomada group; Methanobacteria; Methanobacteriales; Methanobacteriaceae; Methanobrevibacter; Methanobrevibacter smithii;	Euryarchaeota_Methanobacteria
hydrogenase	China_stool	China_stool_ENA|OGZW01016551|OGZW01016551.1	China_stool_ENA|OGZW01016551|OGZW01016551.1_1	-	GT2	[FeFe]_Group_C3	cd06225	HAMP	-	-	-	9.B.259.2.2	9.3e-218	766.1	HAMP domain-containing protein [Coprococcus comes]	Euryarchaeota; Methanomada group; Methanobacteria; Methanobacteriales; Methanobacteriaceae; Methanobrevibacter; Methanobrevibacter smithii;	Euryarchaeota_Methanobacteria
hydrogenase	China_stool	China_stool_ENA|OGZW01019147|OGZW01019147.1	China_stool_ENA|OGZW01019147|OGZW01019147.1_2	-	-	[FeFe]_Group_C3	cd10549	MtMvhB_like	-	-	-	5.A.3.5.2	7.1e-187	663.7	polyferredoxin, iron-sulfur binding [Methanobrevibacter smithii ATCC 35061]	Euryarchaeota; Methanomada group; Methanobacteria; Methanobacteriales; Methanobacteriaceae; Methanobrevibacter; Methanobrevibacter smithii;	Euryarchaeota_Methanobacteria
hydrogenase	China_stool	China_stool_ENA|OGZW01038078|OGZW01038078.1	China_stool_ENA|OGZW01038078|OGZW01038078.1_2	-	-	[FeFe]_Group_C3	PF00015	Methyl-accepting chemotaxis protein (MCP) sig-lling domain	IPR004089	Methyl-accepting chemotaxis protein (MCP) sig-lling domain	-	9.A.74.1.6	1.1e-108	403.3	methyl-accepting chemotaxis protein [Eubacterium sp. CAG:38]	Euryarchaeota; Methanomada group; Methanococci; Methanococcales; Methanococcaceae; Methanococcus; Methanococcus voltae; Methanococcus voltae A3;	Euryarchaeota_Methanococci
hydrogenase	China_stool	China_stool_ENA|OHAM01012992|OHAM01012992.1	China_stool_ENA|OHAM01012992|OHAM01012992.1_4	-	GT2	[FeFe]_Group_C3	PF00486	Transcriptio-l regulatory protein, C termi-l	IPR001867	OmpR/PhoB-type D--binding domain	-	-	4.3e-119	437.6	response regulator transcription factor [Clostridiales bacterium VE202-18]	Euryarchaeota; Methanomada group; Methanobacteria; Methanobacteriales; Methanobacteriaceae; Methanosphaera; Methanosphaera stadtmanae;	Euryarchaeota_Methanobacteria
hydrogenase	China_stool	China_stool_ENA|OHAO01001804|OHAO01001804.1	China_stool_ENA|OHAO01001804|OHAO01001804.1_5	-	GT2	[FeFe]_Group_C3	cd00383	trans_reg_C	IPR001867	OmpR/PhoB-type D--binding domain	-	2.A.130.1.1	1.8e-53	219.5	MULTISPECIES: response regulator transcription factor [unclassified Paenibacillus]	Euryarchaeota; Stenosarchaea group; Methanomicrobia; Methanomicrobiales; Methanocorpusculaceae; Methanocorpusculum; Methanocorpusculum labreanum; Methanocorpusculum labreanum Z;	Euryarchaeota_Methanomicrobia
hydrogenase	China_stool	China_stool_ENA|OHAS01000804|OHAS01000804.1	China_stool_ENA|OHAS01000804|OHAS01000804.1_4	-	CE11	[FeFe]_Group_C3	PF00989	PAS fold	IPR013767	PAS fold	-	3.A.23.1.1	1e-138	503.8	transcriptio-l regulatory protein ZraR [Clostridium homopropionicum DSM 5847]	Euryarchaeota; Stenosarchaea group; Methanomicrobia; Methanosarcinales; Methanosarcinaceae; Methanosarcina; Methanosarcina siciliae;	Euryarchaeota_Methanomicrobia
hydrogenase	China_stool	China_stool_ENA|OHBE01000133|OHBE01000133.1	China_stool_ENA|OHBE01000133|OHBE01000133.1_85	-	-	[FeFe]_Group_C3	SSF54862	4Fe-4S ferredoxins	-	-	-	-	4.7e-177	630.9	4Fe-4S binding protein [Methanobrevibacter smithii]	Euryarchaeota; Methanomada group; Methanobacteria; Methanobacteriales; Methanobacteriaceae; Methanobrevibacter; Methanobrevibacter smithii;	Euryarchaeota_Methanobacteria
hydrogenase	China_stool	China_stool_ENA|OHBE01000575|OHBE01000575.1	China_stool_ENA|OHBE01000575|OHBE01000575.1_35	-	-	[FeFe]_Group_C3	SSF54862	4Fe-4S ferredoxins	-	-	-	3.D.6.1.3	6.1e-157	563.5	4Fe-4S binding protein [Methanobrevibacter smithii]	Euryarchaeota; Methanomada group; Methanobacteria; Methanobacteriales; Methanobacteriaceae; Methanobrevibacter; Methanobrevibacter smithii;	Euryarchaeota_Methanobacteria
hydrogenase	China_stool	China_stool_ENA|OHBE01000598|OHBE01000598.1	China_stool_ENA|OHBE01000598|OHBE01000598.1_11	-	-	[FeFe]_Group_C3	cd10549	MtMvhB_like	-	-	-	5.A.3.5.2	7.1e-187	663.7	4Fe-4S binding protein [Methanobrevibacter smithii]	Euryarchaeota; Methanomada group; Methanobacteria; Methanobacteriales; Methanobacteriaceae; Methanobrevibacter; Methanobrevibacter smithii; Methanobrevibacter smithii ATCC 35061;	Euryarchaeota_Methanobacteria
hydrogenase	China_stool	China_stool_ENA|OHBM01000019|OHBM01000019.1	China_stool_ENA|OHBM01000019|OHBM01000019.1_16	-	GH2	[FeFe]_Group_C3	PF08279	HTH domain	IPR013196	Helix-turn-helix, type 11	-	9.B.238.3.1	8e-123	449.9	HTH domain-containing protein [Candidatus Melai-bacteria bacterium]	Euryarchaeota; Stenosarchaea group; Methanomicrobia; Methanosarcinales; Methanosarcinaceae; Methanosarcina; Methanosarcina thermophila;	Euryarchaeota_Methanomicrobia
hydrogenase	China_stool	China_stool_ENA|OHBM01000019|OHBM01000019.1	China_stool_ENA|OHBM01000019|OHBM01000019.1_14	-	-	[FeFe]_Group_C3	PF02518	Histidine ki-se-, D- gyrase B-, and HSP90-like ATPase	IPR003594	Histidine ki-se/HSP90-like ATPase	-	9.B.14.1.18	9.5e-173	616.3	pAS domain S-box protein [Fusobacterium sp. CAG:815]	Euryarchaeota; Stenosarchaea group; Methanomicrobia; Methanosarcinales; Methanosarcinaceae; Methanosarcina; Methanosarcina thermophila;	Euryarchaeota_Methanomicrobia
hydrogenase	China_stool	China_stool_ENA|OHBM01000053|OHBM01000053.1	China_stool_ENA|OHBM01000053|OHBM01000053.1_4	-	-	[FeFe]_Group_C3	PF00037	4Fe-4S binding domain	IPR017896	4Fe-4S ferredoxin-type, iron-sulphur binding domain	-	-	3.9e-35	157.1	ketoisovalerate oxidoreductase subunit VorC [Clostridium sp. CAG:813]	Euryarchaeota; Methanomada group; Methanobacteria; Methanobacteriales; Methanobacteriaceae; Methanobrevibacter; Methanobrevibacter smithii;	Euryarchaeota_Methanobacteria
hydrogenase	China_stool	China_stool_ENA|OKRV01003818|OKRV01003818.1	China_stool_ENA|OKRV01003818|OKRV01003818.1_3	-	GT2	[FeFe]_Group_C3	SSF158472	HAMP domain-like	-	-	-	9.B.238.3.2	1.1e-195	693	HAMP domain-containing histidine ki-se [Gemmiger formicilis]	Euryarchaeota; Diaforarchaea group; Thermoplasmata; Methanomassiliicoccales; Methanomassiliicoccaceae; unclassified Methanomassiliicoccaceae; Methanomassiliicoccaceae archaeon DOK;	Euryarchaeota_Thermoplasmata_Methanomassiliicoccales
hydrogenase	China_stool	China_stool_ENA|OKRV01007567|OKRV01007567.1	China_stool_ENA|OKRV01007567|OKRV01007567.1_2	-	-	[FeFe]_Group_C3	SSF54862	4Fe-4S ferredoxins	-	-	-	3.D.6.1.3	2.1e-157	565.1	4Fe-4S binding protein [Methanobrevibacter smithii]	Euryarchaeota; Methanomada group; Methanobacteria; Methanobacteriales; Methanobacteriaceae; Methanobrevibacter; Methanobrevibacter smithii;	Euryarchaeota_Methanobacteria
hydrogenase	China_stool	China_stool_ENA|OKRW01000062|OKRW01000062.1	China_stool_ENA|OKRW01000062|OKRW01000062.1_75	-	-	[FeFe]_Group_C3	SSF54862	4Fe-4S ferredoxins	-	-	-	3.D.6.1.3	7.9e-157	563.1	4Fe-4S binding protein [Methanobrevibacter smithii]	Euryarchaeota; Methanomada group; Methanobacteria; Methanobacteriales; Methanobacteriaceae; Methanobrevibacter; Methanobrevibacter smithii;	Euryarchaeota_Methanobacteria
hydrogenase	China_stool	China_stool_ENA|OKRW01000179|OKRW01000179.1	China_stool_ENA|OKRW01000179|OKRW01000179.1_40	-	-	[FeFe]_Group_C3	cd10549	MtMvhB_like	-	-	-	5.A.3.5.2	2.5e-187	665.2	polyferredoxin, iron-sulfur binding [Methanobrevibacter smithii ATCC 35061]	Euryarchaeota; Methanomada group; Methanobacteria; Methanobacteriales; Methanobacteriaceae; Methanobrevibacter; Methanobrevibacter smithii; Methanobrevibacter smithii ATCC 35061;	Euryarchaeota_Methanobacteria
hydrogenase	China_stool	China_stool_ENA|OKRW01000597|OKRW01000597.1	China_stool_ENA|OKRW01000597|OKRW01000597.1_2	-	-	[FeFe]_Group_C3	SSF54862	4Fe-4S ferredoxins	-	-	-	-	1.7e-171	612.5	MULTISPECIES: 4Fe-4S binding protein [Methanobrevibacter]	Euryarchaeota; Methanomada group; Methanobacteria; Methanobacteriales; Methanobacteriaceae; Methanobrevibacter; Methanobrevibacter smithii; Methanobrevibacter smithii ATCC 35061;	Euryarchaeota_Methanobacteria
hydrogenase	China_stool	China_stool_ENA|OKRW01004743|OKRW01004743.1	China_stool_ENA|OKRW01004743|OKRW01004743.1_2	-	GT2	[FeFe]_Group_C3	SSF55874	ATPase domain of HSP90 chaperone/D- topoisomerase II/histidine ki-se	IPR036890	Histidine ki-se/HSP90-like ATPase superfamily	-	2.A.21.9.1	5.9e-242	846.7	HAMP domain-containing histidine ki-se [Gemmiger formicilis]	Euryarchaeota; Diaforarchaea group; Thermoplasmata; Methanomassiliicoccales; Methanomassiliicoccaceae; unclassified Methanomassiliicoccaceae; Methanomassiliicoccaceae archaeon DOK;	Euryarchaeota_Thermoplasmata_Methanomassiliicoccales
hydrogenase	China_stool	China_stool_ENA|OKRY01001277|OKRY01001277.1	China_stool_ENA|OKRY01001277|OKRY01001277.1_18	-	GT2	[FeFe]_Group_C3	PF00512	His Ki-se A (phospho-acceptor) domain	IPR003661	Sig-l transduction histidine ki-se, dimerisation/phosphoacceptor domain	-	9.B.259.2.2	0	1134.8	integral membrane sensor sig-l transduction histidine ki-se [Clostridium sp. CAG:217]	Euryarchaeota; Stenosarchaea group; Methanomicrobia; Methanosarcinales; Methanosarcinaceae; Methanosarcina;	Euryarchaeota_Methanomicrobia
hydrogenase	China_stool	China_stool_ENA|OKRZ01008459|OKRZ01008459.1	China_stool_ENA|OKRZ01008459|OKRZ01008459.1_2	-	GT2	[FeFe]_Group_C3	PF16736	Single Cache-like	IPR031967	PhoR, single Cache-like domain	-	9.B.259.2.2	2.4e-257	897.9	HAMP domain-containing histidine ki-se [Monoglobus pectinilyticus]	Euryarchaeota; Diaforarchaea group; Thermoplasmata; Methanomassiliicoccales; Candidatus Methanomethylophilaceae; Candidatus Methanomethylophilus; Candidatus Methanomethylophilus alvus;	Euryarchaeota_Thermoplasmata_Methanomassiliicoccales
hydrogenase	China_stool	China_stool_ENA|OKRZ01008459|OKRZ01008459.1	China_stool_ENA|OKRZ01008459|OKRZ01008459.1_1	-	GT2	[FeFe]_Group_C3	PF00486	Transcriptio-l regulatory protein, C termi-l	IPR001867	OmpR/PhoB-type D--binding domain	-	-	8.6e-102	379.8	response regulator transcription factor [Monoglobus pectinilyticus]	Euryarchaeota; Diaforarchaea group; Thermoplasmata; Methanomassiliicoccales; Candidatus Methanomethylophilaceae; Candidatus Methanomethylophilus; Candidatus Methanomethylophilus alvus;	Euryarchaeota_Thermoplasmata_Methanomassiliicoccales
hydrogenase	China_stool	China_stool_ENA|OKRZ01027115|OKRZ01027115.1	China_stool_ENA|OKRZ01027115|OKRZ01027115.1_2	-	-	[FeFe]_Group_C3	cd10549	MtMvhB_like	-	-	-	5.A.3.5.2	7.1e-187	663.7	polyferredoxin, iron-sulfur binding [Methanobrevibacter smithii ATCC 35061]	Euryarchaeota; Methanomada group; Methanobacteria; Methanobacteriales; Methanobacteriaceae; Methanobrevibacter; Methanobrevibacter smithii;	Euryarchaeota_Methanobacteria
hydrogenase	China_stool	China_stool_ENA|OKRZ01038439|OKRZ01038439.1	China_stool_ENA|OKRZ01038439|OKRZ01038439.1_2	-	-	[FeFe]_Group_C3	SSF54862	4Fe-4S ferredoxins	-	-	-	-	5.9e-97	364	MULTISPECIES: 4Fe-4S binding protein [Methanobrevibacter]	Euryarchaeota; Methanomada group; Methanobacteria; Methanobacteriales; Methanobacteriaceae; Methanobrevibacter; Methanobrevibacter smithii;	Euryarchaeota_Methanobacteria
hydrogenase	China_stool	China_stool_ENA|OKRZ01039178|OKRZ01039178.1	China_stool_ENA|OKRZ01039178|OKRZ01039178.1_1	-	-	[FeFe]_Group_C3	SSF54862	4Fe-4S ferredoxins	-	-	-	-	6.2e-28	132.9	4Fe-4S binding protein [Methanobrevibacter smithii]	Euryarchaeota; Methanomada group; Methanobacteria; Methanobacteriales; Methanobacteriaceae; Methanobrevibacter; Methanobrevibacter smithii; Methanobrevibacter smithii ATCC 35061;	Euryarchaeota_Methanobacteria
hydrogenase	China_stool	China_stool_ENA|OKSA01006653|OKSA01006653.1	China_stool_ENA|OKSA01006653|OKSA01006653.1_5	-	GT2	[FeFe]_Group_C3	PF00672	HAMP domain	IPR003660	HAMP domain	-	9.B.238.3.2	2.9e-241	844.3	HAMP domain-containing histidine ki-se [Gemmiger formicilis]	Euryarchaeota; Diaforarchaea group; Thermoplasmata; Methanomassiliicoccales; Methanomassiliicoccaceae; unclassified Methanomassiliicoccaceae; Methanomassiliicoccaceae archaeon DOK;	Euryarchaeota_Thermoplasmata_Methanomassiliicoccales
hydrogenase	China_stool	China_stool_ENA|OKSC01031012|OKSC01031012.1	China_stool_ENA|OKSC01031012|OKSC01031012.1_2	-	-	[FeFe]_Group_C3	TIGR02179	PorD_KorD: 2-oxoacid:acceptor oxidoreductase, delta subunit, pyruvate/2-ketoisovalerate family	IPR011898	2-oxoacid:acceptor oxidoreductase, delta subunit, pyruvate/2-ketoisovalerate	-	-	5.5e-46	193.4	4Fe-4S binding protein [Methanomassiliicoccaceae archaeon DOK]	Euryarchaeota; Diaforarchaea group; Thermoplasmata; Methanomassiliicoccales; Methanomassiliicoccaceae; unclassified Methanomassiliicoccaceae; Methanomassiliicoccaceae archaeon DOK;	Euryarchaeota_Thermoplasmata_Methanomassiliicoccales
hydrogenase	China_stool	China_stool_ENA|OKSD01016515|OKSD01016515.1	China_stool_ENA|OKSD01016515|OKSD01016515.1_1	-	GH6	[FeFe]_Group_C3	PF07724	AAA domain (Cdc48 subfamily)	IPR003959	ATPase, AAA-type, core	-	3.A.26.1.1	8.3e-67	264.6	AAA domain-containing protein [Clostridium estertheticum]	Euryarchaeota; Methanomada group; Methanococci; Methanococcales; Methanococcaceae; Methanococcus; Methanococcus maripaludis; Methanococcus maripaludis C7;	Euryarchaeota_Methanococci
hydrogenase	dorsum_of_tongue	dorsum_of_tongue_SRS015797.fna_4821	dorsum_of_tongue_SRS015797.fna_4821_1	-	-	[FeFe]_Group_C3	PF13237	4Fe-4S dicluster domain	IPR017896	4Fe-4S ferredoxin-type, iron-sulphur binding domain	-	-	9e-06	61.2	4Fe-4S binding protein [Acidianus hospitalis]	Euryarchaeota; Stenosarchaea group; Methanomicrobia; Methanosarcinales; Methanosarcinaceae; Methanococcoides; Methanococcoides methylutens; Methanococcoides methylutens MM1;	Euryarchaeota_Methanomicrobia
hydrogenase	dorsum_of_tongue	dorsum_of_tongue_SRS015797.fna_contig-100_695.154687	dorsum_of_tongue_SRS015797.fna_contig-100_695.154687_1	-	GT2	[FeFe]_Group_C3	PF00672	HAMP domain	IPR003660	HAMP domain	-	9.B.238.3.2	8.9e-204	719.9	HAMP domain-containing sensor histidine ki-se [Catonella morbi]	Euryarchaeota; Methanomada group; Methanobacteria; Methanobacteriales; Methanobacteriaceae; Methanobrevibacter; unclassified Methanobrevibacter; Methanobrevibacter sp. AbM4;	Euryarchaeota_Methanobacteria
hydrogenase	dorsum_of_tongue	dorsum_of_tongue_SRS019122.fna_2853	dorsum_of_tongue_SRS019122.fna_2853_3	-	-	[FeFe]_Group_C3	cd00082	HisKA	IPR003661	Sig-l transduction histidine ki-se, dimerisation/phosphoacceptor domain	-	9.B.259.2.2	4.1e-205	724.2	His Ki-se A (phospho-acceptor) domain-containing protein [[Eubacterium]	TACK group; Crenarchaeota; Thermoprotei; Fervidicoccales; Fervidicoccaceae; Fervidicoccus; Fervidicoccus fontis; Fervidicoccus fontis Kam940;	TACK_Crenarchaeota_Thermoprotei
hydrogenase	dorsum_of_tongue	dorsum_of_tongue_SRS019327.fna_22203	dorsum_of_tongue_SRS019327.fna_22203_4	-	-	[FeFe]_Group_C3	PF13237	4Fe-4S dicluster domain	IPR017896	4Fe-4S ferredoxin-type, iron-sulphur binding domain	-	-	1.4e-06	64.3	hypothetical protein [A-erolineaceae bacterium]	Euryarchaeota; Stenosarchaea group; Methanomicrobia; Methanosarcinales; Methanosarcinaceae; Methanococcoides; Methanococcoides methylutens; Methanococcoides methylutens MM1;	Euryarchaeota_Methanomicrobia
hydrogenase	dorsum_of_tongue	dorsum_of_tongue_SRS021897.fna_32720	dorsum_of_tongue_SRS021897.fna_32720_5	-	GT2	[FeFe]_Group_C3	PF02518	Histidine ki-se-, D- gyrase B-, and HSP90-like ATPase	IPR003594	Histidine ki-se/HSP90-like ATPase	-	9.B.238.3.1	1.1e-139	506.5	sensor histidine ki-se [[Eubacterium]	Euryarchaeota; Methanomada group; Methanobacteria; Methanobacteriales; Methanobacteriaceae; Methanobrevibacter; unclassified Methanobrevibacter; Methanobrevibacter sp. AbM4;	Euryarchaeota_Methanobacteria
hydrogenase	dorsum_of_tongue	dorsum_of_tongue_SRS021954.fna_18538	dorsum_of_tongue_SRS021954.fna_18538_2	-	-	[FeFe]_Group_C3	cd00075	HATPase	-	-	-	9.B.238.3.1	1.4e-13	85.9	sensor histidine ki-se [Lachnospiraceae bacterium]	Euryarchaeota; Methanomada group; Methanococci; Methanococcales; Methanocaldococcaceae; Methanotorris; Methanotorris igneus; Methanotorris igneus Kol 5;	Euryarchaeota_Methanococci
hydrogenase	dorsum_of_tongue	dorsum_of_tongue_SRS024277.fna_4917	dorsum_of_tongue_SRS024277.fna_4917_2	-	-	[FeFe]_Group_C3	SSF55874	ATPase domain of HSP90 chaperone/D- topoisomerase II/histidine ki-se	IPR036890	Histidine ki-se/HSP90-like ATPase superfamily	-	9.B.238.3.2	1.2e-90	343.6	Sensor protein FixL [Pelotomaculum sp. PtaB.Bin117]	Euryarchaeota; Stenosarchaea group; Methanomicrobia; Methanomicrobiales; Methanocorpusculaceae; Methanocorpusculum; Methanocorpusculum labreanum; Methanocorpusculum labreanum Z;	Euryarchaeota_Methanomicrobia
hydrogenase	dorsum_of_tongue	dorsum_of_tongue_SRS049253.fna_5615	dorsum_of_tongue_SRS049253.fna_5615_1	-	-	[FeFe]_Group_C3	PF02518	Histidine ki-se-, D- gyrase B-, and HSP90-like ATPase	IPR003594	Histidine ki-se/HSP90-like ATPase	-	9.B.238.3.2	2.6e-107	399.1	Sensor protein FixL [Pelotomaculum sp. PtaB.Bin117]	Euryarchaeota; Stenosarchaea group; Methanomicrobia; Methanomicrobiales; Methanocorpusculaceae; Methanocorpusculum; Methanocorpusculum labreanum; Methanocorpusculum labreanum Z;	Euryarchaeota_Methanomicrobia
hydrogenase	dorsum_of_tongue	dorsum_of_tongue_SRS063373.fna_3682	dorsum_of_tongue_SRS063373.fna_3682_1	-	-	[FeFe]_Group_C3	SSF52172	CheY-like	IPR011006	CheY-like superfamily	-	-	4e-32	147.1	response regulator transcription factor [Catonella morbi]	Euryarchaeota; Methanomada group; Methanobacteria; Methanobacteriales; Methanobacteriaceae; Methanobrevibacter; unclassified Methanobrevibacter; Methanobrevibacter sp. AbM4;	Euryarchaeota_Methanobacteria
hydrogenase	dorsum_of_tongue	dorsum_of_tongue_SRS064014.fna_15380	dorsum_of_tongue_SRS064014.fna_15380_2	-	-	[FeFe]_Group_C3	PF12838	4Fe-4S dicluster domain	IPR017896	4Fe-4S ferredoxin-type, iron-sulphur binding domain	-	-	8.2e-07	65.1	hypothetical protein [A-erolineaceae bacterium]	Euryarchaeota; Stenosarchaea group; Methanomicrobia; Methanosarcinales; Methanosarcinaceae; Methanococcoides; Methanococcoides methylutens; Methanococcoides methylutens MM1;	Euryarchaeota_Methanomicrobia
hydrogenase	dorsum_of_tongue	dorsum_of_tongue_SRS075084.fna_28013	dorsum_of_tongue_SRS075084.fna_28013_2	-	-	[FeFe]_Group_C3	PF13237	4Fe-4S dicluster domain	IPR017896	4Fe-4S ferredoxin-type, iron-sulphur binding domain	-	-	1.4e-06	64.3	hypothetical protein [A-erolineaceae bacterium]	Euryarchaeota; Stenosarchaea group; Methanomicrobia; Methanosarcinales; Methanosarcinaceae; Methanococcoides; Methanococcoides methylutens; Methanococcoides methylutens MM1;	Euryarchaeota_Methanomicrobia
hydrogenase	dorsum_of_tongue	dorsum_of_tongue_SRS075765.fna_7884	dorsum_of_tongue_SRS075765.fna_7884_1	-	-	[FeFe]_Group_C3	SSF55874	ATPase domain of HSP90 chaperone/D- topoisomerase II/histidine ki-se	IPR036890	Histidine ki-se/HSP90-like ATPase superfamily	-	9.B.238.3.2	7.7e-116	427.2	sensor histidine ki-se [Blautia sp. An249]	Euryarchaeota; Methanomada group; Methanobacteria; Methanobacteriales; Methanobacteriaceae; Methanobrevibacter; Methanobrevibacter smithii;	Euryarchaeota_Methanobacteria
hydrogenase	dorsum_of_tongue	dorsum_of_tongue_SRS077384.fna_9526	dorsum_of_tongue_SRS077384.fna_9526_3	-	-	[FeFe]_Group_C3	PF00072	Response regulator receiver domain	IPR001789	Sig-l transduction response regulator, receiver domain	-	-	7e-28	132.9	response regulator transcription factor [Catonella morbi]	Euryarchaeota; Methanomada group; Methanobacteria; Methanobacteriales; Methanobacteriaceae; Methanobrevibacter; unclassified Methanobrevibacter; Methanobrevibacter sp. AbM4;	Euryarchaeota_Methanobacteria
hydrogenase	dorsum_of_tongue	dorsum_of_tongue_SRS077568.fna_contig-100_697.95266	dorsum_of_tongue_SRS077568.fna_contig-100_697.95266_1	-	-	[FeFe]_Group_C3	PF02518	Histidine ki-se-, D- gyrase B-, and HSP90-like ATPase	IPR003594	Histidine ki-se/HSP90-like ATPase	-	9.B.259.2.2	9.5e-134	486.5	His Ki-se A (phospho-acceptor) domain-containing protein [[Eubacterium]	TACK group; Crenarchaeota; Thermoprotei; Fervidicoccales; Fervidicoccaceae; Fervidicoccus; Fervidicoccus fontis; Fervidicoccus fontis Kam940;	TACK_Crenarchaeota_Thermoprotei
hydrogenase	dorsum_of_tongue	dorsum_of_tongue_SRS098065.fna_contig-100_1160.79659	dorsum_of_tongue_SRS098065.fna_contig-100_1160.79659_1	-	-	[FeFe]_Group_C3	SSF52172	CheY-like	IPR011006	CheY-like superfamily	-	-	4.6e-23	116.7	response regulator transcription factor [Catonella morbi]	Euryarchaeota; Methanomada group; Methanobacteria; Methanobacteriales; Methanobacteriaceae; Methanobrevibacter; unclassified Methanobrevibacter; Methanobrevibacter sp. AbM4;	Euryarchaeota_Methanobacteria
hydrogenase	dorsum_of_tongue	dorsum_of_tongue_SRS098498.fna_contig-100_577.281025	dorsum_of_tongue_SRS098498.fna_contig-100_577.281025_1	-	-	[FeFe]_Group_C3	SSF55874	ATPase domain of HSP90 chaperone/D- topoisomerase II/histidine ki-se	IPR036890	Histidine ki-se/HSP90-like ATPase superfamily	-	-	2.7e-08	67.4	sensor protein DltS [Syntrophomo-s sp.]	Euryarchaeota; Diaforarchaea group; Thermoplasmata; Methanomassiliicoccales; Candidatus Methanomethylophilaceae; Candidatus Methanomethylophilus; Candidatus Methanomethylophilus alvus;	Euryarchaeota_Thermoplasmata_Methanomassiliicoccales
hydrogenase	dorsum_of_tongue	dorsum_of_tongue_SRS101382.fna_contig-100_359.261671	dorsum_of_tongue_SRS101382.fna_contig-100_359.261671_2	-	-	[FeFe]_Group_C3	SSF54862	4Fe-4S ferredoxins	-	-	-	-	2.4e-06	63.5	4Fe-4S binding protein [Salipaludibacillus aurantiacus]	Euryarchaeota; Stenosarchaea group; Methanomicrobia; Methanosarcinales; Methanosarcinaceae; Methanococcoides; Methanococcoides methylutens; Methanococcoides methylutens MM1;	Euryarchaeota_Methanomicrobia
hydrogenase	dorsum_of_tongue	dorsum_of_tongue_SRS102808.fna_49608	dorsum_of_tongue_SRS102808.fna_49608_9	-	GH130	[FeFe]_Group_C3	SSF52172	CheY-like	IPR011006	CheY-like superfamily	-	-	3.3e-41	177.6	response regulator transcription factor [Catonella morbi]	Euryarchaeota; Methanomada group; Methanobacteria; Methanobacteriales; Methanobacteriaceae; Methanobrevibacter; unclassified Methanobrevibacter; Methanobrevibacter sp. AbM4;	Euryarchaeota_Methanobacteria
hydrogenase	dorsum_of_tongue	dorsum_of_tongue_SRS143529.fna_49463	dorsum_of_tongue_SRS143529.fna_49463_6	-	GT2	[FeFe]_Group_C3	cd00075	HATPase	-	-	-	9.B.259.2.2	4.8e-224	787.3	HAMP domain-containing sensor histidine ki-se [Catonella morbi]	Euryarchaeota; Methanomada group; Methanobacteria; Methanobacteriales; Methanobacteriaceae; Methanobrevibacter; unclassified Methanobrevibacter; Methanobrevibacter sp. AbM4;	Euryarchaeota_Methanobacteria
hydrogenase	dorsum_of_tongue	dorsum_of_tongue_SRS144014.fna_contig-100_365.140155	dorsum_of_tongue_SRS144014.fna_contig-100_365.140155_5	-	-	[FeFe]_Group_C3	cd00082	HisKA	IPR003661	Sig-l transduction histidine ki-se, dimerisation/phosphoacceptor domain	-	9.B.259.2.2	1.1e-205	726.1	His Ki-se A (phospho-acceptor) domain-containing protein [[Eubacterium]	TACK group; Crenarchaeota; Thermoprotei; Fervidicoccales; Fervidicoccaceae; Fervidicoccus; Fervidicoccus fontis; Fervidicoccus fontis Kam940;	TACK_Crenarchaeota_Thermoprotei
hydrogenase	dorsum_of_tongue	dorsum_of_tongue_SRS144368.fna_57861	dorsum_of_tongue_SRS144368.fna_57861_5	-	GT2	[FeFe]_Group_C3	SSF47384	Homodimeric domain of sig-l transducing histidine ki-se	IPR036097	Sig-l transduction histidine ki-se, dimerisation/phosphoacceptor domain superfamily	-	9.B.238.3.2	2.5e-212	748.4	HAMP domain-containing sensor histidine ki-se [Catonella morbi]	Euryarchaeota; Methanomada group; Methanobacteria; Methanobacteriales; Methanobacteriaceae; Methanobrevibacter; unclassified Methanobrevibacter; Methanobrevibacter sp. AbM4;	Euryarchaeota_Methanobacteria
hydrogenase	dorsum_of_tongue	dorsum_of_tongue_SRS144512.fna_33550	dorsum_of_tongue_SRS144512.fna_33550_16	-	GT2	[FeFe]_Group_C3	PF00512	His Ki-se A (phospho-acceptor) domain	IPR003661	Sig-l transduction histidine ki-se, dimerisation/phosphoacceptor domain	-	9.B.259.2.2	3.9e-144	521.2	HAMP domain-containing histidine ki-se [Peptostreptococcaceae bacterium AS15]	Euryarchaeota; Stenosarchaea group; Methanomicrobia; Methanosarcinales; Methanosarcinaceae; Methanosarcina;	Euryarchaeota_Methanomicrobia
hydrogenase	Gingiva	Gingiva_SRS064329.fna_15773	Gingiva_SRS064329.fna_15773_2	-	-	[FeFe]_Group_C3	PF13237	4Fe-4S dicluster domain	IPR017896	4Fe-4S ferredoxin-type, iron-sulphur binding domain	-	-	1.9e-09	72.8	hypothetical protein VR72_10395 [Clostridiaceae bacterium BRH_c20a]	Euryarchaeota; Stenosarchaea group; Methanomicrobia; Methanosarcinales; Methanosarcinaceae; Methanococcoides; Methanococcoides methylutens; Methanococcoides methylutens MM1;	Euryarchaeota_Methanomicrobia
hydrogenase	oral	gnl|BGI|HMFNLCAP_48	gnl|BGI|HMFNLCAP_48_124	-	-	[FeFe]_Group_C3	PF12838	4Fe-4S dicluster domain	IPR017896	4Fe-4S ferredoxin-type, iron-sulphur binding domain	-	-	4.8e-47	196.8	ferredoxin family protein [Methanobrevibacter oralis]	Euryarchaeota; Methanomada group; Methanobacteria; Methanobacteriales; Methanobacteriaceae; Methanobrevibacter; Methanobrevibacter smithii;	Euryarchaeota_Methanobacteria
hydrogenase	oral	gnl|BGI|HMFNLCAP_81	gnl|BGI|HMFNLCAP_81_78	-	-	[FeFe]_Group_C3	TIGR03294	FrhG: coenzyme F420 hydroge-se, subunit gamma	IPR017681	Coenzyme F420 hydroge-se, subunit gamma	-	3.D.1.8.1	2.1e-157	565.1	coenzyme F420 hydroge-se subunit gamma [Methanobrevibacter oralis]	Euryarchaeota; Methanomada group; Methanobacteria; Methanobacteriales; Methanobacteriaceae; Methanobrevibacter; unclassified Methanobrevibacter; Methanobrevibacter sp. YE315;	Euryarchaeota_Methanobacteria
hydrogenase	oral	gnl|BGI|KDBMJAII_27	gnl|BGI|KDBMJAII_27_1	-	GT2	[FeFe]_Group_C3	SSF158472	HAMP domain-like	-	-	-	9.B.238.3.2	1.3e-194	689.5	HAMP domain-containing sensor histidine ki-se [Catonella morbi]	Euryarchaeota; Methanomada group; Methanobacteria; Methanobacteriales; Methanobacteriaceae; Methanobrevibacter; unclassified Methanobrevibacter; Methanobrevibacter sp. AbM4;	Euryarchaeota_Methanobacteria
hydrogenase	oral	gnl|BGI|MPCBBPAM_4	gnl|BGI|MPCBBPAM_4_21	-	GH31	[FeFe]_Group_C3	PF02518	Histidine ki-se-, D- gyrase B-, and HSP90-like ATPase	IPR003594	Histidine ki-se/HSP90-like ATPase	-	9.B.238.3.2	3.1e-149	538.5	uncharacterized protein BN785_00358 [Firmicutes bacterium CAG:791]	Euryarchaeota; Diaforarchaea group; Thermoplasmata; Methanomassiliicoccales; Candidatus Methanomethylophilaceae; Candidatus Methanomethylophilus; Candidatus Methanomethylophilus alvus;	Euryarchaeota_Thermoplasmata_Methanomassiliicoccales
hydrogenase	gut	gut_SRS011134.fna_28003	gut_SRS011134.fna_28003_1	-	-	[FeFe]_Group_C3	cd00082	HisKA	IPR003661	Sig-l transduction histidine ki-se, dimerisation/phosphoacceptor domain	-	9.B.259.2.2	9.1e-145	523.1	two-component sensor histidine ki-se [Fusobacterium sp. CAG:815]	TACK group; Thaumarchaeota; Nitrososphaeria; Nitrososphaerales; Nitrososphaeraceae; Candidatus Nitrosocosmicus; Candidatus Nitrosocosmicus exaquare;	TACK_Thaumarchaeota
hydrogenase	gut	gut_SRS011239.fna_25217	gut_SRS011239.fna_25217_10	-	GT2	[FeFe]_Group_C3	cd00075	HATPase	-	-	-	9.B.238.3.2	0	1097	integral membrane sensor sig-l transduction histidine ki-se [Firmicutes bacterium CAG:475]	Euryarchaeota; Diaforarchaea group; Thermoplasmata; Methanomassiliicoccales; Methanomassiliicoccaceae; unclassified Methanomassiliicoccaceae; Methanomassiliicoccaceae archaeon DOK;	Euryarchaeota_Thermoplasmata_Methanomassiliicoccales
hydrogenase	gut	gut_SRS011239.fna_25663	gut_SRS011239.fna_25663_1	-	GT2	[FeFe]_Group_C3	SSF55874	ATPase domain of HSP90 chaperone/D- topoisomerase II/histidine ki-se	IPR036890	Histidine ki-se/HSP90-like ATPase superfamily	-	9.B.238.3.1	6.2e-302	1046.2	putative alkaline phosphatase synthesis sensor protein PhoR [Staphylococcus sp. CAG:324]	TACK group; Crenarchaeota; Thermoprotei; Thermoproteales; Thermoproteaceae; Thermoproteus; Thermoproteus uzoniensis; Thermoproteus uzoniensis 768-20;	TACK_Crenarchaeota_Thermoprotei
hydrogenase	gut	gut_SRS011302.fna_26046	gut_SRS011302.fna_26046_4	-	-	[FeFe]_Group_C3	SSF55874	ATPase domain of HSP90 chaperone/D- topoisomerase II/histidine ki-se	IPR036890	Histidine ki-se/HSP90-like ATPase superfamily	-	-	7e-163	583.6	aTPase/histidine ki-se/D- gyrase B/HSP90 domain protein [Firmicutes bacterium CAG:321]	Euryarchaeota; Stenosarchaea group; Methanomicrobia; Methanosarcinales; Methanosarcinaceae; Methanohalophilus; Methanohalophilus halophilus;	Euryarchaeota_Methanomicrobia
hydrogenase	gut	gut_SRS012969.fna_contig-100_54.245998	gut_SRS012969.fna_contig-100_54.245998_7	-	CE11	[FeFe]_Group_C3	SSF109604	HD-domain/PDEase-like	-	-	-	8.A.85.3.3	0	1249.6	HD-GYP domain protein [Coprococcus sp. CAG:131-related_45_246]	Euryarchaeota; Stenosarchaea group; Methanomicrobia; Methanocellales; Methanocellaceae; Methanocella; Methanocella arvoryzae; Methanocella arvoryzae MRE50;	Euryarchaeota_Methanomicrobia
hydrogenase	gut	gut_SRS013476.fna_41987	gut_SRS013476.fna_41987_2	-	-	[FeFe]_Group_C3	SSF55874	ATPase domain of HSP90 chaperone/D- topoisomerase II/histidine ki-se	IPR036890	Histidine ki-se/HSP90-like ATPase superfamily	-	2.A.21.9.1	4.1e-238	834.3	integral membrane sensor sig-l transduction histidine ki-se [Clostridium sp. CAG:780]	Euryarchaeota; Methanomada group; Methanococci; Methanococcales; Methanococcaceae; Methanococcus; Methanococcus maripaludis;	Euryarchaeota_Methanococci
hydrogenase	gut	gut_SRS013951.fna_contig-100_2408.135296	gut_SRS013951.fna_contig-100_2408.135296_1	-	GT2	[FeFe]_Group_C3	cd17574	REC_OmpR	-	-	-	-	3.6e-35	157.1	MULTISPECIES: response regulator transcription factor [unclassified Butyricicoccus]	Euryarchaeota; Methanomada group; Methanococci; Methanococcales; Methanococcaceae; Methanococcus; Methanococcus maripaludis;	Euryarchaeota_Methanococci
hydrogenase	gut	gut_SRS013965.fna_36128	gut_SRS013965.fna_36128_54	-	CE11	[FeFe]_Group_C3	PF08769	Sporulation initiation factor Spo0A C termi-l	IPR014879	Sporulation initiation factor Spo0A, C-termi-l	-	-	1.9e-147	531.9	sporulation transcriptio-l activator Spo0A [Clostridium sp. CAG:273]	Euryarchaeota; Methanomada group; Methanobacteria; Methanobacteriales; Methanobacteriaceae; Methanobacterium; Methanobacterium formicicum;	Euryarchaeota_Methanobacteria
hydrogenase	gut	gut_SRS013965.fna_719	gut_SRS013965.fna_719_14	-	GT2	[FeFe]_Group_C3	PF16736	Single Cache-like	IPR031967	PhoR, single Cache-like domain	-	9.B.259.2.2	2.4e-257	897.9	HAMP domain-containing histidine ki-se [Monoglobus pectinilyticus]	Euryarchaeota; Diaforarchaea group; Thermoplasmata; Methanomassiliicoccales; Candidatus Methanomethylophilaceae; Candidatus Methanomethylophilus; Candidatus Methanomethylophilus alvus;	Euryarchaeota_Thermoplasmata_Methanomassiliicoccales
hydrogenase	gut	gut_SRS014235.fna_25378	gut_SRS014235.fna_25378_3	-	-	[FeFe]_Group_C3	PF13187	4Fe-4S dicluster domain	IPR017896	4Fe-4S ferredoxin-type, iron-sulphur binding domain	-	5.A.3.5.2	1.3e-185	659.4	4Fe-4S binding protein [Methanobrevibacter smithii]	Euryarchaeota; Methanomada group; Methanobacteria; Methanobacteriales; Methanobacteriaceae; Methanobrevibacter; Methanobrevibacter smithii;	Euryarchaeota_Methanobacteria
hydrogenase	gut	gut_SRS014235.fna_25868	gut_SRS014235.fna_25868_1	-	-	[FeFe]_Group_C3	SSF46689	Homeodomain-like	IPR009057	Homeobox-like domain superfamily	-	-	3.9e-43	185.3	putative Proprio-te catabolism activator, Fis family [uncultured Clostridiales bacterium]	Euryarchaeota; Methanomada group; Methanobacteria; Methanobacteriales; Methanobacteriaceae; Methanobacterium; Methanobacterium lacus;	Euryarchaeota_Methanobacteria
hydrogenase	gut	gut_SRS014459.fna_32898	gut_SRS014459.fna_32898_10	-	GT2	[FeFe]_Group_C3	cd17574	REC_OmpR	-	-	-	-	4.7e-126	460.7	response regulator transcription factor [Subdoligranulum sp. APC924/74]	Euryarchaeota; Diaforarchaea group; Thermoplasmata; Methanomassiliicoccales; Methanomassiliicoccaceae; unclassified Methanomassiliicoccaceae; Methanomassiliicoccaceae archaeon DOK;	Euryarchaeota_Thermoplasmata_Methanomassiliicoccales
hydrogenase	gut	gut_SRS014459.fna_32898	gut_SRS014459.fna_32898_9	-	GT2	[FeFe]_Group_C3	SSF55874	ATPase domain of HSP90 chaperone/D- topoisomerase II/histidine ki-se	IPR036890	Histidine ki-se/HSP90-like ATPase superfamily	-	9.B.238.3.2	4.2e-259	903.7	two-component sensor histidine ki-se [Subdoligranulum sp. APC924/74]	Euryarchaeota; Diaforarchaea group; Thermoplasmata; Methanomassiliicoccales; Methanomassiliicoccaceae; unclassified Methanomassiliicoccaceae; Methanomassiliicoccaceae archaeon DOK;	Euryarchaeota_Thermoplasmata_Methanomassiliicoccales
hydrogenase	gut	gut_SRS014923.fna_20710	gut_SRS014923.fna_20710_2	-	-	[FeFe]_Group_C3	cd00130	PAS	IPR000014	PAS domain	-	-	8.9e-19	102.8	sigma 54-interacting transcriptio-l regulator [Clostridiales bacterium]	Euryarchaeota; Archaeoglobi; Archaeoglobales; Archaeoglobaceae; Archaeoglobus; Archaeoglobus sulfaticallidus; Archaeoglobus sulfaticallidus PM70-1;	Euryarchaeota_Archaeoglobi
hydrogenase	gut	gut_SRS014923.fna_39269	gut_SRS014923.fna_39269_16	-	-	[FeFe]_Group_C3	PF00037	4Fe-4S binding domain	IPR017896	4Fe-4S ferredoxin-type, iron-sulphur binding domain	-	3.D.6.1.3	3.9e-156	560.8	4Fe-4S binding protein [Methanobrevibacter smithii]	Euryarchaeota; Methanomada group; Methanobacteria; Methanobacteriales; Methanobacteriaceae; Methanobrevibacter; Methanobrevibacter smithii; Methanobrevibacter smithii ATCC 35061;	Euryarchaeota_Methanobacteria
hydrogenase	gut	gut_SRS014923.fna_44582	gut_SRS014923.fna_44582_11	-	-	[FeFe]_Group_C3	PF00037	4Fe-4S binding domain	IPR017896	4Fe-4S ferredoxin-type, iron-sulphur binding domain	-	5.A.3.5.2	1.3e-185	659.4	4Fe-4S binding protein [Methanobrevibacter smithii]	Euryarchaeota; Methanomada group; Methanobacteria; Methanobacteriales; Methanobacteriaceae; Methanobrevibacter; Methanobrevibacter smithii;	Euryarchaeota_Methanobacteria
hydrogenase	gut	gut_SRS014923.fna_46661	gut_SRS014923.fna_46661_31	-	-	[FeFe]_Group_C3	SSF54862	4Fe-4S ferredoxins	-	-	-	-	4.7e-177	630.9	4Fe-4S binding protein [Methanobrevibacter smithii]	Euryarchaeota; Methanomada group; Methanobacteria; Methanobacteriales; Methanobacteriaceae; Methanobrevibacter; Methanobrevibacter smithii; Methanobrevibacter smithii ATCC 35061;	Euryarchaeota_Methanobacteria
hydrogenase	gut	gut_SRS014923.fna_contig-100_705.229479	gut_SRS014923.fna_contig-100_705.229479_2	-	GT2	[FeFe]_Group_C3	PF16736	Single Cache-like	IPR031967	PhoR, single Cache-like domain	-	9.B.259.2.2	2.4e-257	897.9	HAMP domain-containing histidine ki-se [Monoglobus pectinilyticus]	Euryarchaeota; Diaforarchaea group; Thermoplasmata; Methanomassiliicoccales; Candidatus Methanomethylophilaceae; Candidatus Methanomethylophilus; Candidatus Methanomethylophilus alvus;	Euryarchaeota_Thermoplasmata_Methanomassiliicoccales
hydrogenase	gut	gut_SRS014979.fna_19811	gut_SRS014979.fna_19811_2	-	GT2	[FeFe]_Group_C3	PF02518	Histidine ki-se-, D- gyrase B-, and HSP90-like ATPase	IPR003594	Histidine ki-se/HSP90-like ATPase	-	9.B.259.2.2	1.6e-256	895.2	HAMP domain-containing histidine ki-se [Monoglobus pectinilyticus]	Euryarchaeota; Diaforarchaea group; Thermoplasmata; Methanomassiliicoccales; Candidatus Methanomethylophilaceae; Candidatus Methanomethylophilus; Candidatus Methanomethylophilus alvus;	Euryarchaeota_Thermoplasmata_Methanomassiliicoccales
hydrogenase	gut	gut_SRS014979.fna_25870	gut_SRS014979.fna_25870_3	-	-	[FeFe]_Group_C3	PF00037	4Fe-4S binding domain	IPR017896	4Fe-4S ferredoxin-type, iron-sulphur binding domain	-	-	4.7e-177	630.9	4Fe-4S binding protein [Methanobrevibacter smithii]	Euryarchaeota; Methanomada group; Methanobacteria; Methanobacteriales; Methanobacteriaceae; Methanobrevibacter; Methanobrevibacter smithii;	Euryarchaeota_Methanobacteria
hydrogenase	gut	gut_SRS014979.fna_6484	gut_SRS014979.fna_6484_2	-	-	[FeFe]_Group_C3	SSF54862	4Fe-4S ferredoxins	-	-	-	3.D.6.1.3	2.1e-157	565.1	4Fe-4S binding protein [Methanobrevibacter smithii]	Euryarchaeota; Methanomada group; Methanobacteria; Methanobacteriales; Methanobacteriaceae; Methanobrevibacter; Methanobrevibacter smithii; Methanobrevibacter smithii ATCC 35061;	Euryarchaeota_Methanobacteria
hydrogenase	gut	gut_SRS014998.fna_16910	gut_SRS014998.fna_16910_1	-	GT2	[FeFe]_Group_C3	SSF47384	Homodimeric domain of sig-l transducing histidine ki-se	IPR036097	Sig-l transduction histidine ki-se, dimerisation/phosphoacceptor domain superfamily	-	9.B.238.3.1	4.3e-223	783.9	putative alkaline phosphatase synthesis sensor protein PhoR [Staphylococcus sp. CAG:324]	Euryarchaeota; Stenosarchaea group; Methanomicrobia; Methanosarcinales; Methanosarcinaceae; Methanomethylovorans; Methanomethylovorans hollandica; Methanomethylovorans hollandica DSM 15978;	Euryarchaeota_Methanomicrobia
hydrogenase	gut	gut_SRS015217.fna_13973	gut_SRS015217.fna_13973_6	-	GT2	[FeFe]_Group_C3	PF16736	Single Cache-like	IPR031967	PhoR, single Cache-like domain	-	9.B.259.2.2	2.4e-257	897.9	HAMP domain-containing histidine ki-se [Monoglobus pectinilyticus]	Euryarchaeota; Diaforarchaea group; Thermoplasmata; Methanomassiliicoccales; Candidatus Methanomethylophilaceae; Candidatus Methanomethylophilus; Candidatus Methanomethylophilus alvus;	Euryarchaeota_Thermoplasmata_Methanomassiliicoccales
hydrogenase	gut	gut_SRS015246.fna_11162	gut_SRS015246.fna_11162_2	-	GT2	[FeFe]_Group_C3	PF16736	Single Cache-like	IPR031967	PhoR, single Cache-like domain	-	9.B.259.2.2	2.4e-257	897.9	HAMP domain-containing histidine ki-se [Monoglobus pectinilyticus]	Euryarchaeota; Diaforarchaea group; Thermoplasmata; Methanomassiliicoccales; Candidatus Methanomethylophilaceae; Candidatus Methanomethylophilus; Candidatus Methanomethylophilus alvus;	Euryarchaeota_Thermoplasmata_Methanomassiliicoccales
hydrogenase	gut	gut_SRS015431.fna_19818	gut_SRS015431.fna_19818_1	-	CE14	[FeFe]_Group_C3	cd17536	REC_YesN-like	-	-	-	2.A.130.1.1	3.5e-56	228	D--binding response regulator [Ruminococcaceae bacterium]	Euryarchaeota; Diaforarchaea group; Thermoplasmata; Methanomassiliicoccales; Methanomassiliicoccaceae; Methanomassiliicoccus; Candidatus Methanomassiliicoccus intestinalis;	Euryarchaeota_Thermoplasmata_Methanomassiliicoccales
hydrogenase	gut	gut_SRS015431.fna_42235	gut_SRS015431.fna_42235_3	-	GH31	[FeFe]_Group_C3	SSF55874	ATPase domain of HSP90 chaperone/D- topoisomerase II/histidine ki-se	IPR036890	Histidine ki-se/HSP90-like ATPase superfamily	-	9.B.259.2.2	4e-268	933.7	Sensor protein ki-se walK [uncultured Clostridium sp.]	Euryarchaeota; Methanomada group; Methanobacteria; Methanobacteriales; Methanobacteriaceae; Methanobrevibacter; Methanobrevibacter smithii;	Euryarchaeota_Methanobacteria
hydrogenase	gut	gut_SRS015431.fna_4842	gut_SRS015431.fna_4842_2	-	GT2	[FeFe]_Group_C3	SSF55874	ATPase domain of HSP90 chaperone/D- topoisomerase II/histidine ki-se	IPR036890	Histidine ki-se/HSP90-like ATPase superfamily	-	9.B.238.3.1	3.7e-177	630.9	HAMP domain-containing histidine ki-se [Catenibacterium mitsuokai]	Euryarchaeota; Methanomada group; Methanobacteria; Methanobacteriales; Methanobacteriaceae; Methanobrevibacter; Methanobrevibacter smithii;	Euryarchaeota_Methanobacteria
hydrogenase	gut	gut_SRS015453.fna_31365	gut_SRS015453.fna_31365_9	-	GT2	[FeFe]_Group_C3	PF00512	His Ki-se A (phospho-acceptor) domain	IPR003661	Sig-l transduction histidine ki-se, dimerisation/phosphoacceptor domain	-	9.B.259.2.2	5.9e-272	946.4	integral membrane sensor sig-l transduction histidine ki-se [Faecalibacterium sp. CAG:74]	Euryarchaeota; Methanomada group; Methanobacteria; Methanobacteriales; Methanobacteriaceae; Methanosphaera; unclassified Methanosphaera; Methanosphaera sp. BMS;	Euryarchaeota_Methanobacteria
hydrogenase	gut	gut_SRS015453.fna_31365	gut_SRS015453.fna_31365_10	-	GT2	[FeFe]_Group_C3	SSF52172	CheY-like	IPR011006	CheY-like superfamily	-	2.A.130.1.1	2.2e-131	478.4	response regulators consisting of a CheY-like receiver domain and a winged-helix D--binding domain [Faecalibacterium sp. CAG:74]	Euryarchaeota; Methanomada group; Methanobacteria; Methanobacteriales; Methanobacteriaceae; Methanosphaera; unclassified Methanosphaera; Methanosphaera sp. BMS;	Euryarchaeota_Methanobacteria
hydrogenase	gut	gut_SRS015453.fna_38332	gut_SRS015453.fna_38332_2	-	-	[FeFe]_Group_C3	PF02954	Bacterial regulatory protein, Fis family	IPR002197	D- binding HTH domain, Fis-type	-	-	6.3e-119	438.3	putative Proprio-te catabolism activator, Fis family [uncultured Clostridiales bacterium]	Euryarchaeota; Methanomada group; Methanobacteria; Methanobacteriales; Methanobacteriaceae; Methanobacterium; Methanobacterium lacus;	Euryarchaeota_Methanobacteria
hydrogenase	gut	gut_SRS015578.fna_20655	gut_SRS015578.fna_20655_2	-	GT2	[FeFe]_Group_C3	SSF47384	Homodimeric domain of sig-l transducing histidine ki-se	IPR036097	Sig-l transduction histidine ki-se, dimerisation/phosphoacceptor domain superfamily	-	9.B.238.3.2	1e-219	772.7	PAS domain-containing sensor histidine ki-se [Butyricicoccus sp. BIOML-A1]	Euryarchaeota; Stenosarchaea group; Methanomicrobia; Methanosarcinales; Methanosarcinaceae; Methanohalophilus; Methanohalophilus halophilus;	Euryarchaeota_Methanomicrobia
hydrogenase	gut	gut_SRS015579.fna_11426	gut_SRS015579.fna_11426_2	-	GT2	[FeFe]_Group_C3	PF00072	Response regulator receiver domain	IPR001789	Sig-l transduction response regulator, receiver domain	-	-	1.4e-119	439.1	response regulator transcription factor [Eubacterium coprostanoligenes]	Euryarchaeota; Diaforarchaea group; Thermoplasmata; Methanomassiliicoccales; Methanomassiliicoccaceae; unclassified Methanomassiliicoccaceae; Methanomassiliicoccaceae archaeon DOK;	Euryarchaeota_Thermoplasmata_Methanomassiliicoccales
hydrogenase	gut	gut_SRS016095.fna_13141	gut_SRS016095.fna_13141_1	-	-	[FeFe]_Group_C3	SSF55874	ATPase domain of HSP90 chaperone/D- topoisomerase II/histidine ki-se	IPR036890	Histidine ki-se/HSP90-like ATPase superfamily	-	9.B.33.1.3	5.3e-218	766.9	MULTISPECIES: sensor histidine ki-se [Clostridiales]	Euryarchaeota; Diaforarchaea group; Thermoplasmata; Methanomassiliicoccales; Methanomassiliicoccaceae; Methanomassiliicoccus; Candidatus Methanomassiliicoccus intestinalis;	Euryarchaeota_Thermoplasmata_Methanomassiliicoccales
hydrogenase	gut	gut_SRS016203.fna_11787	gut_SRS016203.fna_11787_5	-	-	[FeFe]_Group_C3	cd00130	PAS	IPR000014	PAS domain	-	-	0	1124	4Fe-4S binding domain protein [Subdoligranulum sp. CAG:314]	Euryarchaeota; Diaforarchaea group; Thermoplasmata; unclassified Thermoplasmata; methanogenic archaeon ISO4-H5;	Euryarchaeota_Thermoplasmata_others
hydrogenase	gut	gut_SRS016203.fna_2705	gut_SRS016203.fna_2705_8	-	GT2	[FeFe]_Group_C3	SSF55874	ATPase domain of HSP90 chaperone/D- topoisomerase II/histidine ki-se	IPR036890	Histidine ki-se/HSP90-like ATPase superfamily	-	9.B.238.3.1	2.1e-302	1047.7	putative alkaline phosphatase synthesis sensor protein PhoR [Staphylococcus sp. CAG:324]	TACK group; Crenarchaeota; Thermoprotei; Thermoproteales; Thermoproteaceae; Thermoproteus; Thermoproteus uzoniensis; Thermoproteus uzoniensis 768-20;	TACK_Crenarchaeota_Thermoprotei
hydrogenase	gut	gut_SRS016203.fna_contig-100_5.74427	gut_SRS016203.fna_contig-100_5.74427_24	-	GT2	[FeFe]_Group_C3	PF00512	His Ki-se A (phospho-acceptor) domain	IPR003661	Sig-l transduction histidine ki-se, dimerisation/phosphoacceptor domain	-	9.B.238.3.2	3.9e-290	1006.9	integral membrane sensor sig-l transduction histidine ki-se [Firmicutes bacterium CAG:475]	Euryarchaeota; Diaforarchaea group; Thermoplasmata; unclassified Thermoplasmata; methanogenic archaeon ISO4-H5;	Euryarchaeota_Thermoplasmata_others
hydrogenase	gut	gut_SRS016335.fna_16863	gut_SRS016335.fna_16863_2	-	GT2	[FeFe]_Group_C3	cd00082	HisKA	IPR003661	Sig-l transduction histidine ki-se, dimerisation/phosphoacceptor domain	-	9.B.238.3.1	5.2e-257	896.7	putative alkaline phosphatase synthesis sensor protein PhoR [Staphylococcus sp. CAG:324]	Euryarchaeota; Stenosarchaea group; Methanomicrobia; Methanosarcinales; Methanosarcinaceae; Methanomethylovorans; Methanomethylovorans hollandica; Methanomethylovorans hollandica DSM 15978;	Euryarchaeota_Methanomicrobia
hydrogenase	gut	gut_SRS016335.fna_8514	gut_SRS016335.fna_8514_1	-	GT2	[FeFe]_Group_C3	SSF55874	ATPase domain of HSP90 chaperone/D- topoisomerase II/histidine ki-se	IPR036890	Histidine ki-se/HSP90-like ATPase superfamily	-	9.B.238.3.2	1.7e-137	499.2	DUF4118 domain-containing protein [Candidatus Borkfalkia ceftriaxoniphila]	Euryarchaeota; Thermococci; Thermococcales; Thermococcaceae; Pyrococcus; unclassified Pyrococcus; Pyrococcus sp. NA2;	Euryarchaeota_Thermococci
hydrogenase	gut	gut_SRS016954.fna_23695	gut_SRS016954.fna_23695_6	-	-	[FeFe]_Group_C3	PF02518	Histidine ki-se-, D- gyrase B-, and HSP90-like ATPase	IPR003594	Histidine ki-se/HSP90-like ATPase	-	9.B.259.2.2	1.3e-169	605.9	putative uncharacterized protein [Clostridium sp. CAG:356]	Euryarchaeota; Methanomada group; Methanobacteria; Methanobacteriales; Methanobacteriaceae; Methanobrevibacter; unclassified Methanobrevibacter; Methanobrevibacter sp. AbM4;	Euryarchaeota_Methanobacteria
hydrogenase	gut	gut_SRS017191.fna_contig-100_2857.96330	gut_SRS017191.fna_contig-100_2857.96330_1	-	-	[FeFe]_Group_C3	SSF55874	ATPase domain of HSP90 chaperone/D- topoisomerase II/histidine ki-se	IPR036890	Histidine ki-se/HSP90-like ATPase superfamily	-	-	2.4e-254	887.9	GHKL domain-containing protein [Clostridium sp. AM34-9AC]	Euryarchaeota; Stenosarchaea group; Methanomicrobia; Methanomicrobiales; Methanocorpusculaceae; Methanocorpusculum; Methanocorpusculum labreanum; Methanocorpusculum labreanum Z;	Euryarchaeota_Methanomicrobia
hydrogenase	gut	gut_SRS017521.fna_27753	gut_SRS017521.fna_27753_2	-	GT2	[FeFe]_Group_C3	cd00075	HATPase	-	-	-	9.B.238.3.2	2e-250	874.8	HAMP domain-containing histidine ki-se [A-erotruncus colihominis]	Euryarchaeota; Diaforarchaea group; Thermoplasmata; Methanomassiliicoccales; Methanomassiliicoccaceae; Methanomassiliicoccus; Candidatus Methanomassiliicoccus intestinalis;	Euryarchaeota_Thermoplasmata_Methanomassiliicoccales
hydrogenase	gut	gut_SRS017521.fna_27753	gut_SRS017521.fna_27753_3	-	GT2	[FeFe]_Group_C3	SSF52172	CheY-like	IPR011006	CheY-like superfamily	-	-	2.1e-123	451.8	response regulator receiver domain protein [A-erotruncus colihominis DSM 17241]	Euryarchaeota; Diaforarchaea group; Thermoplasmata; Methanomassiliicoccales; Methanomassiliicoccaceae; Methanomassiliicoccus; Candidatus Methanomassiliicoccus intestinalis;	Euryarchaeota_Thermoplasmata_Methanomassiliicoccales
hydrogenase	gut	gut_SRS017701.fna_10578	gut_SRS017701.fna_10578_9	-	CE11	[FeFe]_Group_C3	PF00158	Sigma-54 interaction domain	IPR002078	R- polymerase sigma factor 54 interaction domain	-	3.A.23.1.1	2.4e-240	841.3	putative uncharacterized protein [Bacteroides sp. CAG:709]	Euryarchaeota; Stenosarchaea group; Methanomicrobia; Methanomicrobiales; Methanoregulaceae;	Euryarchaeota_Methanomicrobia
hydrogenase	gut	gut_SRS017701.fna_contig-100_7749.97678	gut_SRS017701.fna_contig-100_7749.97678_1	-	-	[FeFe]_Group_C3	PF00037	4Fe-4S binding domain	IPR017896	4Fe-4S ferredoxin-type, iron-sulphur binding domain	-	-	2.2e-32	148.7	4Fe-4S ferredoxin [Lentisphaeria bacterium]	Euryarchaeota; Stenosarchaea group; Methanomicrobia; Methanomicrobiales; Methanoregulaceae; Methanoregula; Methanoregula formicica; Methanoregula formicica SMSP;	Euryarchaeota_Methanomicrobia
hydrogenase	gut	gut_SRS018351.fna_13014	gut_SRS018351.fna_13014_13	-	GT2	[FeFe]_Group_C3	PF02518	Histidine ki-se-, D- gyrase B-, and HSP90-like ATPase	IPR003594	Histidine ki-se/HSP90-like ATPase	-	9.B.238.3.1	1.3e-177	632.5	sensor histidine ki-se [Ruminococcus sp. TF08-4]	Euryarchaeota; Methanomada group; Methanobacteria; Methanobacteriales; Methanobacteriaceae; Methanobrevibacter; Methanobrevibacter millerae;	Euryarchaeota_Methanobacteria
hydrogenase	gut	gut_SRS018427.fna_544	gut_SRS018427.fna_544_1	-	-	[FeFe]_Group_C3	SSF55874	ATPase domain of HSP90 chaperone/D- topoisomerase II/histidine ki-se	IPR036890	Histidine ki-se/HSP90-like ATPase superfamily	-	2.A.21.9.1	1.9e-98	368.6	Sensor protein ZraS [uncultured Lachnospira sp.]	Euryarchaeota; Thermococci; Thermococcales; Thermococcaceae; Thermococcus; Thermococcus barophilus;	Euryarchaeota_Thermococci
hydrogenase	gut	gut_SRS018541.fna_9780	gut_SRS018541.fna_9780_2	-	GT2	[FeFe]_Group_C3	PF02518	Histidine ki-se-, D- gyrase B-, and HSP90-like ATPase	IPR003594	Histidine ki-se/HSP90-like ATPase	-	9.B.259.2.2	6.9e-102	380.9	aTPase/histidine ki-se/D- gyrase B/HSP90 domain protein [Clostridium sp. CAG:413]	Euryarchaeota; Diaforarchaea group; Thermoplasmata; Thermoplasmatales; unclassified Thermoplasmatales; unclassified Thermoplasmatales (miscellaneous); Thermoplasmatales archaeon BRNA1;	Euryarchaeota_Thermoplasmata_others
hydrogenase	gut	gut_SRS019068.fna_74174	gut_SRS019068.fna_74174_1	-	-	[FeFe]_Group_C3	cd10549	MtMvhB_like	-	-	-	-	2.2e-141	512.3	MULTISPECIES: 4Fe-4S binding protein [Methanobrevibacter]	Euryarchaeota; Methanomada group; Methanobacteria; Methanobacteriales; Methanobacteriaceae; Methanobrevibacter; Methanobrevibacter smithii; Methanobrevibacter smithii ATCC 35061;	Euryarchaeota_Methanobacteria
hydrogenase	gut	gut_SRS019381.fna_19327	gut_SRS019381.fna_19327_9	-	-	[FeFe]_Group_C3	PF13237	4Fe-4S dicluster domain	IPR017896	4Fe-4S ferredoxin-type, iron-sulphur binding domain	-	-	7.5e-35	156	4Fe-4S dicluster domain-containing protein [Candidatus Gastra-erophilales bacterium]	Euryarchaeota; Diaforarchaea group; DHVE2 group; Aciduliprofundum; Aciduliprofundum boonei; Aciduliprofundum boonei T469;	Euryarchaeota_DHVE2
hydrogenase	gut	gut_SRS019445.fna_24188	gut_SRS019445.fna_24188_4	-	GT2	[FeFe]_Group_C3	SSF55874	ATPase domain of HSP90 chaperone/D- topoisomerase II/histidine ki-se	IPR036890	Histidine ki-se/HSP90-like ATPase superfamily	-	9.B.238.3.1	0	1680.6	response regulator [Rikenellaceae bacterium]	Euryarchaeota; Stenosarchaea group; Methanomicrobia; Methanomicrobiales; Methanospirillaceae; Methanospirillum; Methanospirillum hungatei; Methanospirillum hungatei JF-1;	Euryarchaeota_Methanomicrobia
hydrogenase	gut	gut_SRS019910.fna_9822	gut_SRS019910.fna_9822_4	-	CE14	[FeFe]_Group_C3	PF00072	Response regulator receiver domain	IPR001789	Sig-l transduction response regulator, receiver domain	-	-	1e-76	296.2	response regulator [Firmicutes bacterium AF36-19BH]	Euryarchaeota; Methanomada group; Methanobacteria; Methanobacteriales; Methanobacteriaceae; Methanobrevibacter; Methanobrevibacter smithii;	Euryarchaeota_Methanobacteria
hydrogenase	gut	gut_SRS020394.fna_4451	gut_SRS020394.fna_4451_8	-	GT2	[FeFe]_Group_C3	SSF47384	Homodimeric domain of sig-l transducing histidine ki-se	IPR036097	Sig-l transduction histidine ki-se, dimerisation/phosphoacceptor domain superfamily	-	9.B.259.2.2	2.4e-62	250.4	two-component sensor histidine ki-se [Lacrimispora saccharolytica]	Euryarchaeota; Diaforarchaea group; Thermoplasmata; unclassified Thermoplasmata; methanogenic archaeon ISO4-H5;	Euryarchaeota_Thermoplasmata_others
hydrogenase	gut	gut_SRS021484.fna_16769	gut_SRS021484.fna_16769_2	-	GT2	[FeFe]_Group_C3	SSF55874	ATPase domain of HSP90 chaperone/D- topoisomerase II/histidine ki-se	IPR036890	Histidine ki-se/HSP90-like ATPase superfamily	-	9.B.238.3.1	0	1689.9	response regulator [Rikenellaceae bacterium]	Euryarchaeota; Stenosarchaea group; Methanomicrobia; Methanomicrobiales; Methanospirillaceae; Methanospirillum; Methanospirillum hungatei; Methanospirillum hungatei JF-1;	Euryarchaeota_Methanomicrobia
hydrogenase	palatine_tonsil	palatine_tonsil_SRS147149.fna_5117	palatine_tonsil_SRS147149.fna_5117_2	-	-	[FeFe]_Group_C3	PF02518	Histidine kinase-, DNA gyrase B-, and HSP90-like ATPase	IPR003594	Histidine kinase/HSP90-like ATPase	-	9.B.238.3.2	1.4e-113	419.9	HAMP domain-containing histidine kinase [Lachnospiraceae bacterium oral taxon 082]	Euryarchaeota; Stenosarchaea group; Halobacteria; Natrialbales; Natrialbaceae; Natrinema;	Euryarchaeota_Halobacteria
hydrogenase	Buccal_mucosa	Buccal_mucosa_SRS056461.fna_6193	Buccal_mucosa_SRS056461.fna_6193_2	-	CE14	[FeFe]_Group_C2	SSF52172	CheY-like	IPR011006	CheY-like superfamily	-	2.A.130.1.1	2.1e-104	388.7	response regulator transcription factor [Streptococcus sp. 263_SSPC]	Euryarchaeota; Stenosarchaea group; Halobacteria; Natrialbales; Natrialbaceae;	Euryarchaeota_Halobacteria
hydrogenase	Buccal_mucosa	Buccal_mucosa_SRS143881.fna_719	Buccal_mucosa_SRS143881.fna_719_3	-	GT2	[FeFe]_Group_C2	SSF55874	ATPase domain of HSP90 chaperone/D- topoisomerase II/histidine ki-se	IPR036890	Histidine ki-se/HSP90-like ATPase superfamily	-	-	1.6e-85	327.8	response regulator [Sulfurirhabdus autotrophica]	Euryarchaeota; Archaeoglobi; Archaeoglobales; Archaeoglobaceae; Geoglobus; Geoglobus acetivorans;	Euryarchaeota_Archaeoglobi
hydrogenase	China_stool	China_stool_ENA|OGWU01000448|OGWU01000448.1	China_stool_ENA|OGWU01000448|OGWU01000448.1_2	-	GT2	[FeFe]_Group_C2	SSF55874	ATPase domain of HSP90 chaperone/D- topoisomerase II/histidine ki-se	IPR036890	Histidine ki-se/HSP90-like ATPase superfamily	-	9.B.259.2.2	2.6e-94	355.9	HAMP domain-containing histidine ki-se [Drancourtella sp. An57]	Euryarchaeota; Diaforarchaea group; Thermoplasmata; Methanomassiliicoccales; Methanomassiliicoccaceae; Methanomassiliicoccus; Candidatus Methanomassiliicoccus intestinalis;	Euryarchaeota_Thermoplasmata_Methanomassiliicoccales
hydrogenase	China_stool	China_stool_ENA|OGWU01000448|OGWU01000448.1	China_stool_ENA|OGWU01000448|OGWU01000448.1_27	-	GT2	[FeFe]_Group_C2	SSF46894	C-termi-l effector domain of the bipartite response regulators	IPR016032	Sig-l transduction response regulator, C-termi-l effector	-	-	3.6e-109	404.4	putative uncharacterized protein [Firmicutes bacterium CAG:308]	Euryarchaeota; Diaforarchaea group; Thermoplasmata; Methanomassiliicoccales; Methanomassiliicoccaceae; Methanomassiliicoccus; Candidatus Methanomassiliicoccus intestinalis;	Euryarchaeota_Thermoplasmata_Methanomassiliicoccales
hydrogenase	China_stool	China_stool_ENA|OGWU01000448|OGWU01000448.1	China_stool_ENA|OGWU01000448|OGWU01000448.1_25	-	GT2	[FeFe]_Group_C2	PF00072	Response regulator receiver domain	IPR001789	Sig-l transduction response regulator, receiver domain	-	2.A.130.1.1	8.8e-125	456.4	response regulator transcription factor [Faecalitalea cylindroides]	Euryarchaeota; Diaforarchaea group; Thermoplasmata; Methanomassiliicoccales; Methanomassiliicoccaceae; Methanomassiliicoccus; Candidatus Methanomassiliicoccus intestinalis;	Euryarchaeota_Thermoplasmata_Methanomassiliicoccales
hydrogenase	China_stool	China_stool_ENA|OGWU01000448|OGWU01000448.1	China_stool_ENA|OGWU01000448|OGWU01000448.1_24	-	GT2	[FeFe]_Group_C2	PF00512	His Ki-se A (phospho-acceptor) domain	IPR003661	Sig-l transduction histidine ki-se, dimerisation/phosphoacceptor domain	-	9.B.238.3.2	0	1224.2	sensor histidine ki-se KdpD [Faecalitalea cylindroides]	Euryarchaeota; Diaforarchaea group; Thermoplasmata; Methanomassiliicoccales; Methanomassiliicoccaceae; Methanomassiliicoccus; Candidatus Methanomassiliicoccus intestinalis;	Euryarchaeota_Thermoplasmata_Methanomassiliicoccales
hydrogenase	China_stool	China_stool_ENA|OGWU01000836|OGWU01000836.1	China_stool_ENA|OGWU01000836|OGWU01000836.1_16	-	-	[FeFe]_Group_C2	SSF54862	4Fe-4S ferredoxins	-	-	-	-	7.1e-37	162.9	4Fe-4S binding protein [Methanobrevibacter oralis]	Euryarchaeota; Methanomada group; Methanobacteria; Methanobacteriales; Methanobacteriaceae; Methanobrevibacter; Methanobrevibacter smithii;	Euryarchaeota_Methanobacteria
hydrogenase	China_stool	China_stool_ENA|OGWV01002588|OGWV01002588.1	China_stool_ENA|OGWV01002588|OGWV01002588.1_14	-	GH53	[FeFe]_Group_C2	cd01949	GGDEF	IPR000160	GGDEF domain	-	9.B.34.1.3	6e-40	175.3	GGDEF domain-containing protein [A-erovibrio lipolyticus]	Euryarchaeota; Methanomada group; Methanobacteria; Methanobacteriales; Methanobacteriaceae; Methanobrevibacter; Methanobrevibacter ruminantium; Methanobrevibacter ruminantium M1;	Euryarchaeota_Methanobacteria
hydrogenase	China_stool	China_stool_ENA|OGWY01000277|OGWY01000277.1	China_stool_ENA|OGWY01000277|OGWY01000277.1_20	-	GT26	[FeFe]_Group_C2	SSF53850	Periplasmic binding protein-like II	-	-	-	9.B.34.1.5	0	1390.2	EAL domain-containing protein [Cetobacterium somerae]	Euryarchaeota; Methanomada group; Methanobacteria; Methanobacteriales; Methanobacteriaceae; Methanobacterium; unclassified Methanobacterium; Methanobacterium sp. MB1;	Euryarchaeota_Methanobacteria
hydrogenase	China_stool	China_stool_ENA|OGWY01000277|OGWY01000277.1	China_stool_ENA|OGWY01000277|OGWY01000277.1_26	-	GH3	[FeFe]_Group_C2	PF00990	Diguanylate cyclase, GGDEF domain	IPR000160	GGDEF domain	-	9.B.34.1.4	2.2e-85	325.9	sensor domain-containing diguanylate cyclase [Cetobacterium sp. ZOR0034]	Euryarchaeota; Methanomada group; Methanobacteria; Methanobacteriales; Methanobacteriaceae; Methanobacterium; unclassified Methanobacterium; Methanobacterium sp. MB1;	Euryarchaeota_Methanobacteria
hydrogenase	China_stool	China_stool_ENA|OGWY01001277|OGWY01001277.1	China_stool_ENA|OGWY01001277|OGWY01001277.1_6	-	-	[FeFe]_Group_C2	PF00015	Methyl-accepting chemotaxis protein (MCP) sig-lling domain	IPR004089	Methyl-accepting chemotaxis protein (MCP) sig-lling domain	M23B	9.A.74.1.6	4.6e-50	209.5	methyl-accepting chemotaxis protein [Lachnospiraceae bacterium]	Euryarchaeota; Methanomada group; Methanococci; Methanococcales; Methanocaldococcaceae; Methanocaldococcus; Methanocaldococcus fervens; Methanocaldococcus fervens AG86;	Euryarchaeota_Methanococci
hydrogenase	China_stool	China_stool_ENA|OGXB01002789|OGXB01002789.1	China_stool_ENA|OGXB01002789|OGXB01002789.1_1	-	GT2	[FeFe]_Group_C2	cd00383	trans_reg_C	IPR001867	OmpR/PhoB-type D--binding domain	-	2.A.130.1.1	6.4e-131	476.9	D--binding response regulator [Clostridiales bacterium]	Euryarchaeota; Diaforarchaea group; Thermoplasmata; Methanomassiliicoccales; Methanomassiliicoccaceae; unclassified Methanomassiliicoccaceae; Methanomassiliicoccaceae archaeon DOK;	Euryarchaeota_Thermoplasmata_Methanomassiliicoccales
hydrogenase	China_stool	China_stool_ENA|OGXB01002789|OGXB01002789.1	China_stool_ENA|OGXB01002789|OGXB01002789.1_2	-	-	[FeFe]_Group_C2	SSF47384	Homodimeric domain of sig-l transducing histidine ki-se	IPR036097	Sig-l transduction histidine ki-se, dimerisation/phosphoacceptor domain superfamily	-	-	3.9e-235	823.9	integral membrane sensor sig-l transduction histidine ki-se [Firmicutes bacterium CAG:103]	Euryarchaeota; Diaforarchaea group; Thermoplasmata; Methanomassiliicoccales; Methanomassiliicoccaceae; unclassified Methanomassiliicoccaceae; Methanomassiliicoccaceae archaeon DOK;	Euryarchaeota_Thermoplasmata_Methanomassiliicoccales
hydrogenase	China_stool	China_stool_ENA|OGXD01005282|OGXD01005282.1	China_stool_ENA|OGXD01005282|OGXD01005282.1_1	-	GT2	[FeFe]_Group_C2	cd00383	trans_reg_C	IPR001867	OmpR/PhoB-type D--binding domain	-	2.A.130.1.1	2.1e-126	461.8	D--binding response regulator [Clostridiales bacterium]	Euryarchaeota; Diaforarchaea group; Thermoplasmata; Methanomassiliicoccales; Methanomassiliicoccaceae; unclassified Methanomassiliicoccaceae; Methanomassiliicoccaceae archaeon DOK;	Euryarchaeota_Thermoplasmata_Methanomassiliicoccales
hydrogenase	China_stool	China_stool_ENA|OGXI01010847|OGXI01010847.1	China_stool_ENA|OGXI01010847|OGXI01010847.1_3	-	GT2	[FeFe]_Group_C2	SSF52172	CheY-like	IPR011006	CheY-like superfamily	-	-	2.7e-132	481.5	KDP operon transcriptio-l regulatory protein KdpE [uncultured Clostridium sp.]	Euryarchaeota; Diaforarchaea group; Thermoplasmata; Methanomassiliicoccales; Candidatus Methanomethylophilaceae; Candidatus Methanomethylophilus; Candidatus Methanomethylophilus alvus;	Euryarchaeota_Thermoplasmata_Methanomassiliicoccales
hydrogenase	China_stool	China_stool_ENA|OGXI01010847|OGXI01010847.1	China_stool_ENA|OGXI01010847|OGXI01010847.1_2	-	GT2	[FeFe]_Group_C2	PF02518	Histidine ki-se-, D- gyrase B-, and HSP90-like ATPase	IPR003594	Histidine ki-se/HSP90-like ATPase	-	2.A.21.9.2	2.5e-163	585.1	Sensor protein KdpD [uncultured Clostridium sp.]	Euryarchaeota; Diaforarchaea group; Thermoplasmata; Methanomassiliicoccales; Candidatus Methanomethylophilaceae; Candidatus Methanomethylophilus; Candidatus Methanomethylophilus alvus;	Euryarchaeota_Thermoplasmata_Methanomassiliicoccales
hydrogenase	China_stool	China_stool_ENA|OGXJ01003131|OGXJ01003131.1	China_stool_ENA|OGXJ01003131|OGXJ01003131.1_6	-	-	[FeFe]_Group_C2	PF00672	HAMP domain	IPR003660	HAMP domain	M23B	9.A.74.1.6	1.3e-198	703	HAMP domain-containing protein [Clostridium sp. AF37-5]	Euryarchaeota; Stenosarchaea group; Methanomicrobia; Methanosarcinales; Methanosarcinaceae; Methanohalophilus;	Euryarchaeota_Methanomicrobia
hydrogenase	China_stool	China_stool_ENA|OGXJ01006131|OGXJ01006131.1	China_stool_ENA|OGXJ01006131|OGXJ01006131.1_1	-	-	[FeFe]_Group_C2	cd00075	HATPase	-	-	-	-	3.8e-143	518.5	DUF5113 domain-containing protein [Bacteroides uniformis]	Euryarchaeota; Methanomada group; Methanobacteria; Methanobacteriales; Methanobacteriaceae; Methanobrevibacter; Methanobrevibacter smithii; Methanobrevibacter smithii ATCC 35061;	Euryarchaeota_Methanobacteria
hydrogenase	China_stool	China_stool_ENA|OGXJ01011951|OGXJ01011951.1	China_stool_ENA|OGXJ01011951|OGXJ01011951.1_2	-	GT2	[FeFe]_Group_C2	cd00383	trans_reg_C	IPR001867	OmpR/PhoB-type D--binding domain	-	-	1.3e-102	382.9	response regulator transcription factor [[Ruminococcus]	Euryarchaeota; Methanomada group; Methanobacteria; Methanobacteriales; Methanobacteriaceae; Methanobrevibacter; Methanobrevibacter smithii;	Euryarchaeota_Methanobacteria
hydrogenase	China_stool	China_stool_ENA|OGXJ01015639|OGXJ01015639.1	China_stool_ENA|OGXJ01015639|OGXJ01015639.1_1	-	GT2	[FeFe]_Group_C2	cd00082	HisKA	IPR003661	Sig-l transduction histidine ki-se, dimerisation/phosphoacceptor domain	-	-	3.5e-89	337.8	uncharacterized protein BN523_00898 [Bacteroides sp. CAG:189]	Euryarchaeota; Methanomada group; Methanobacteria; Methanobacteriales; Methanobacteriaceae; Methanobrevibacter; Methanobrevibacter smithii; Methanobrevibacter smithii ATCC 35061;	Euryarchaeota_Methanobacteria
hydrogenase	China_stool	China_stool_ENA|OGXJ01016463|OGXJ01016463.1	China_stool_ENA|OGXJ01016463|OGXJ01016463.1_3	-	GT2	[FeFe]_Group_C2	PF02518	Histidine ki-se-, D- gyrase B-, and HSP90-like ATPase	IPR003594	Histidine ki-se/HSP90-like ATPase	-	9.B.238.3.1	1e-244	855.9	putative uncharacterized protein [Ruminococcus sp. CAG:9]	Euryarchaeota; Methanomada group; Methanobacteria; Methanobacteriales; Methanobacteriaceae; Methanobrevibacter; Methanobrevibacter smithii;	Euryarchaeota_Methanobacteria
hydrogenase	China_stool	China_stool_ENA|OGXJ01028116|OGXJ01028116.1	China_stool_ENA|OGXJ01028116|OGXJ01028116.1_2	-	CE14	[FeFe]_Group_C2	SSF52172	CheY-like	IPR011006	CheY-like superfamily	-	-	1.4e-111	412.5	response regulator transcription factor [Sutterella sp. AM11-39]	Euryarchaeota; Methanomada group; Methanobacteria; Methanobacteriales; Methanobacteriaceae; Methanobrevibacter; Methanobrevibacter smithii; Methanobrevibacter smithii ATCC 35061;	Euryarchaeota_Methanobacteria
hydrogenase	China_stool	China_stool_ENA|OGXM01006632|OGXM01006632.1	China_stool_ENA|OGXM01006632|OGXM01006632.1_2	-	GT2	[FeFe]_Group_C2	cd00383	trans_reg_C	IPR001867	OmpR/PhoB-type D--binding domain	-	-	3.2e-127	464.5	response regulator receiver domain protein [Clostridium sp. CAG:277]	Euryarchaeota; Diaforarchaea group; Thermoplasmata; Methanomassiliicoccales; Methanomassiliicoccaceae; Methanomassiliicoccus; Candidatus Methanomassiliicoccus intestinalis;	Euryarchaeota_Thermoplasmata_Methanomassiliicoccales
hydrogenase	China_stool	China_stool_ENA|OGXN01010663|OGXN01010663.1	China_stool_ENA|OGXN01010663|OGXN01010663.1_1	-	GT2	[FeFe]_Group_C2	cd16922	HATPase_EvgS-ArcB-TorS-like	-	-	-	9.B.238.3.1	0	1540.8	transporter substrate-binding domain-containing protein [Holdemania filiformis]	Euryarchaeota; Methanomada group; Methanobacteria; Methanobacteriales; Methanobacteriaceae; Methanobrevibacter; Methanobrevibacter smithii;	Euryarchaeota_Methanobacteria
hydrogenase	China_stool	China_stool_ENA|OGXQ01000375|OGXQ01000375.1	China_stool_ENA|OGXQ01000375|OGXQ01000375.1_1	-	-	[FeFe]_Group_C2	SSF52172	CheY-like	IPR011006	CheY-like superfamily	-	-	6.7e-33	150.6	hybrid sensor histidine ki-se/response regulator transcription factor [Bacteroides cellulosilyticus]	Euryarchaeota; Methanomada group; Methanobacteria; Methanobacteriales; Methanobacteriaceae; Methanobrevibacter; Methanobrevibacter smithii;	Euryarchaeota_Methanobacteria
hydrogenase	China_stool	China_stool_ENA|OGXQ01000375|OGXQ01000375.1	China_stool_ENA|OGXQ01000375|OGXQ01000375.1_2	-	GT2	[FeFe]_Group_C2	cd00082	HisKA	IPR003661	Sig-l transduction histidine ki-se, dimerisation/phosphoacceptor domain	-	9.B.238.3.2	1.9e-162	582.8	response regulator [Bacteroides oleiciplenus]	Euryarchaeota; Methanomada group; Methanobacteria; Methanobacteriales; Methanobacteriaceae; Methanobrevibacter; Methanobrevibacter smithii;	Euryarchaeota_Methanobacteria
hydrogenase	China_stool	China_stool_ENA|OGXR01003022|OGXR01003022.1	China_stool_ENA|OGXR01003022|OGXR01003022.1_12	-	GT2	[FeFe]_Group_C2	SSF52172	CheY-like	IPR011006	CheY-like superfamily	-	-	6.6e-117	430.3	response regulator receiver domain protein [Clostridium sp. CAG:356]	Euryarchaeota; Methanomada group; Methanobacteria; Methanobacteriales; Methanobacteriaceae; Methanobrevibacter; unclassified Methanobrevibacter; Methanobrevibacter sp. AbM4;	Euryarchaeota_Methanobacteria
hydrogenase	China_stool	China_stool_ENA|OGXS01000260|OGXS01000260.1	China_stool_ENA|OGXS01000260|OGXS01000260.1_25	-	GT2	[FeFe]_Group_C2	PF00486	Transcriptio-l regulatory protein, C termi-l	IPR001867	OmpR/PhoB-type D--binding domain	-	-	2.2e-128	468.4	response regulator transcription factor [Monoglobus pectinilyticus]	Euryarchaeota; Diaforarchaea group; Thermoplasmata; Methanomassiliicoccales; Candidatus Methanomethylophilaceae; Candidatus Methanomethylophilus; Candidatus Methanomethylophilus alvus;	Euryarchaeota_Thermoplasmata_Methanomassiliicoccales
hydrogenase	China_stool	China_stool_ENA|OGXS01000260|OGXS01000260.1	China_stool_ENA|OGXS01000260|OGXS01000260.1_31	-	GH3	[FeFe]_Group_C2	PF00497	Bacterial extracellular solute-binding proteins, family 3	IPR001638	Solute-binding protein family 3/N-termi-l domain of MltF	-	9.B.34.1.2	0	1520.8	transporter substrate-binding domain-containing protein [Monoglobus pectinilyticus]	Euryarchaeota; Diaforarchaea group; Thermoplasmata; Methanomassiliicoccales; Candidatus Methanomethylophilaceae; Candidatus Methanomethylophilus; Candidatus Methanomethylophilus alvus;	Euryarchaeota_Thermoplasmata_Methanomassiliicoccales
hydrogenase	China_stool	China_stool_ENA|OGXW01038537|OGXW01038537.1	China_stool_ENA|OGXW01038537|OGXW01038537.1_2	-	-	[FeFe]_Group_C2	SSF55874	ATPase domain of HSP90 chaperone/D- topoisomerase II/histidine ki-se	IPR036890	Histidine ki-se/HSP90-like ATPase superfamily	-	9.B.238.3.1	4e-08	67	PAS domain S-box protein [Mahella australiensis]	Euryarchaeota; Stenosarchaea group; Methanomicrobia; Methanosarcinales; Methanosarcinaceae; Methanosarcina; Methanosarcina barkeri; Methanosarcina barkeri 3;	Euryarchaeota_Methanomicrobia
hydrogenase	China_stool	China_stool_ENA|OGXW01041848|OGXW01041848.1	China_stool_ENA|OGXW01041848|OGXW01041848.1_1	-	GH130	[FeFe]_Group_C2	PF00072	Response regulator receiver domain	IPR001789	Sig-l transduction response regulator, receiver domain	-	2.A.130.1.1	2.8e-78	301.6	D--binding response regulator [Clostridia bacterium]	Euryarchaeota; Methanomada group; Methanobacteria; Methanobacteriales; Methanobacteriaceae; Methanobacterium;	Euryarchaeota_Methanobacteria
hydrogenase	China_stool	China_stool_ENA|OGXX01000757|OGXX01000757.1	China_stool_ENA|OGXX01000757|OGXX01000757.1_8	-	GT2	[FeFe]_Group_C2	PF00072	Response regulator receiver domain	IPR001789	Sig-l transduction response regulator, receiver domain	-	-	8.9e-119	436.4	response regulator transcription factor [Subdoligranulum sp.]	Euryarchaeota; Diaforarchaea group; Thermoplasmata; Methanomassiliicoccales; Methanomassiliicoccaceae; unclassified Methanomassiliicoccaceae; Methanomassiliicoccaceae archaeon DOK;	Euryarchaeota_Thermoplasmata_Methanomassiliicoccales
hydrogenase	China_stool	China_stool_ENA|OGXX01000757|OGXX01000757.1	China_stool_ENA|OGXX01000757|OGXX01000757.1_15	-	GT2	[FeFe]_Group_C2	cd00383	trans_reg_C	IPR001867	OmpR/PhoB-type D--binding domain	-	-	2.2e-117	431.8	response regulator transcription factor [Subdoligranulum sp.]	Euryarchaeota; Diaforarchaea group; Thermoplasmata; Methanomassiliicoccales; Methanomassiliicoccaceae; unclassified Methanomassiliicoccaceae; Methanomassiliicoccaceae archaeon DOK;	Euryarchaeota_Thermoplasmata_Methanomassiliicoccales
hydrogenase	China_stool	China_stool_ENA|OGXX01000764|OGXX01000764.1	China_stool_ENA|OGXX01000764|OGXX01000764.1_20	-	-	[FeFe]_Group_C2	SSF54862	4Fe-4S ferredoxins	-	-	-	-	2.1e-36	161.4	4Fe-4S binding protein [Methanobrevibacter oralis]	Euryarchaeota; Methanomada group; Methanobacteria; Methanobacteriales; Methanobacteriaceae; Methanobrevibacter; unclassified Methanobrevibacter; Methanobrevibacter sp. YE315;	Euryarchaeota_Methanobacteria
hydrogenase	China_stool	China_stool_ENA|OGXY01005849|OGXY01005849.1	China_stool_ENA|OGXY01005849|OGXY01005849.1_2	-	GH53	[FeFe]_Group_C2	TIGR00254	GGDEF: diguanylate cyclase (GGDEF) domain	IPR000160	GGDEF domain	-	9.B.34.1.2	3.3e-278	967.2	diguanylate cyclase [Clostridium sp. TM06-18]	Euryarchaeota; Diaforarchaea group; Thermoplasmata; Thermoplasmatales; unclassified Thermoplasmatales; unclassified Thermoplasmatales (miscellaneous); Thermoplasmatales archaeon BRNA1;	Euryarchaeota_Thermoplasmata_others
hydrogenase	China_stool	China_stool_ENA|OGYA01002754|OGYA01002754.1	China_stool_ENA|OGYA01002754|OGYA01002754.1_5	-	GT2	[FeFe]_Group_C2	cd00383	trans_reg_C	IPR001867	OmpR/PhoB-type D--binding domain	-	2.A.130.1.1	6.4e-131	476.9	D--binding response regulator [Clostridiales bacterium]	Euryarchaeota; Diaforarchaea group; Thermoplasmata; Methanomassiliicoccales; Methanomassiliicoccaceae; unclassified Methanomassiliicoccaceae; Methanomassiliicoccaceae archaeon DOK;	Euryarchaeota_Thermoplasmata_Methanomassiliicoccales
hydrogenase	China_stool	China_stool_ENA|OGYA01002754|OGYA01002754.1	China_stool_ENA|OGYA01002754|OGYA01002754.1_4	-	-	[FeFe]_Group_C2	SSF47384	Homodimeric domain of sig-l transducing histidine ki-se	IPR036097	Sig-l transduction histidine ki-se, dimerisation/phosphoacceptor domain superfamily	-	-	3.9e-235	823.9	integral membrane sensor sig-l transduction histidine ki-se [Firmicutes bacterium CAG:103]	Euryarchaeota; Diaforarchaea group; Thermoplasmata; Methanomassiliicoccales; Methanomassiliicoccaceae; unclassified Methanomassiliicoccaceae; Methanomassiliicoccaceae archaeon DOK;	Euryarchaeota_Thermoplasmata_Methanomassiliicoccales
hydrogenase	China_stool	China_stool_ENA|OGYB01000595|OGYB01000595.1	China_stool_ENA|OGYB01000595|OGYB01000595.1_15	-	GH130	[FeFe]_Group_C2	SSF52172	CheY-like	IPR011006	CheY-like superfamily	-	9.B.238.3.1	5.2e-98	367.5	D--binding response regulator [Clostridiales bacterium]	Euryarchaeota; Diaforarchaea group; Thermoplasmata; Methanomassiliicoccales; Methanomassiliicoccaceae; Candidatus Methanoplasma; Candidatus Methanoplasma termitum;	Euryarchaeota_Thermoplasmata_Methanomassiliicoccales
hydrogenase	China_stool	China_stool_ENA|OGYC01002034|OGYC01002034.1	China_stool_ENA|OGYC01002034|OGYC01002034.1_1	-	GT2	[FeFe]_Group_C2	PF02518	Histidine ki-se-, D- gyrase B-, and HSP90-like ATPase	IPR003594	Histidine ki-se/HSP90-like ATPase	-	9.B.238.3.1	0	1723	aTPase/histidine ki-se/D- gyrase B/HSP90 domain protein [Eubacterium siraeum CAG:80]	Euryarchaeota; Diaforarchaea group; Thermoplasmata; Methanomassiliicoccales; Methanomassiliicoccaceae; Methanomassiliicoccus; Candidatus Methanomassiliicoccus intestinalis;	Euryarchaeota_Thermoplasmata_Methanomassiliicoccales
hydrogenase	China_stool	China_stool_ENA|OGYD01001604|OGYD01001604.1	China_stool_ENA|OGYD01001604|OGYD01001604.1_5	-	-	[FeFe]_Group_C2	cd00082	HisKA	IPR003661	Sig-l transduction histidine ki-se, dimerisation/phosphoacceptor domain	-	9.B.259.2.2	9.7e-227	796.2	GHKL domain-containing protein [Clostridium sp. OF10-22XD]	Euryarchaeota; Diaforarchaea group; Thermoplasmata; Methanomassiliicoccales; Candidatus Methanomethylophilaceae; Candidatus Methanomethylophilus; Candidatus Methanomethylophilus alvus;	Euryarchaeota_Thermoplasmata_Methanomassiliicoccales
hydrogenase	China_stool	China_stool_ENA|OGYD01001604|OGYD01001604.1	China_stool_ENA|OGYD01001604|OGYD01001604.1_4	-	CE11	[FeFe]_Group_C2	SSF52172	CheY-like	IPR011006	CheY-like superfamily	-	2.A.130.1.1	1.5e-116	429.1	response regulator transcription factor [Clostridium sp. OF10-22XD]	Euryarchaeota; Diaforarchaea group; Thermoplasmata; Methanomassiliicoccales; Candidatus Methanomethylophilaceae; Candidatus Methanomethylophilus; Candidatus Methanomethylophilus alvus;	Euryarchaeota_Thermoplasmata_Methanomassiliicoccales
hydrogenase	China_stool	China_stool_ENA|OGYD01029100|OGYD01029100.1	China_stool_ENA|OGYD01029100|OGYD01029100.1_1	-	-	[FeFe]_Group_C2	cd01335	Radical_SAM	-	-	-	-	8.4e-88	334	glycyl-radical enzyme activating protein [Subdoligranulum sp. AM16-9]	Euryarchaeota; Archaeoglobi; Archaeoglobales; Archaeoglobaceae; Geoglobus; Geoglobus acetivorans;	Euryarchaeota_Archaeoglobi
hydrogenase	China_stool	China_stool_ENA|OGYF01036959|OGYF01036959.1	China_stool_ENA|OGYF01036959|OGYF01036959.1_1	-	GT2	[FeFe]_Group_C2	PF02518	Histidine ki-se-, D- gyrase B-, and HSP90-like ATPase	IPR003594	Histidine ki-se/HSP90-like ATPase	-	9.B.238.3.1	4.3e-128	468	response regulator [Lachnoclostridium sp. An196]	Euryarchaeota; Diaforarchaea group; Thermoplasmata; Methanomassiliicoccales; Methanomassiliicoccaceae; unclassified Methanomassiliicoccaceae; Methanomassiliicoccaceae archaeon DOK;	Euryarchaeota_Thermoplasmata_Methanomassiliicoccales
hydrogenase	China_stool	China_stool_ENA|OGYH01004986|OGYH01004986.1	China_stool_ENA|OGYH01004986|OGYH01004986.1_3	-	-	[FeFe]_Group_C2	SSF58104	Methyl-accepting chemotaxis protein (MCP) sig-ling domain	-	-	-	9.A.74.1.6	0	1139.4	chemotaxis protein [Eubacterium sp. 36_13]	Euryarchaeota; Methanomada group; Methanobacteria; Methanobacteriales; Methanobacteriaceae; Methanosphaera; Methanosphaera stadtmanae;	Euryarchaeota_Methanobacteria
hydrogenase	China_stool	China_stool_ENA|OGYJ01007194|OGYJ01007194.1	China_stool_ENA|OGYJ01007194|OGYJ01007194.1_5	-	GT2	[FeFe]_Group_C2	cd00383	trans_reg_C	IPR001867	OmpR/PhoB-type D--binding domain	-	2.A.130.1.1	4.1e-130	474.2	two component transcriptio-l regulator winged helix family [Firmicutes bacterium CAG:103]	Euryarchaeota; Diaforarchaea group; Thermoplasmata; Methanomassiliicoccales; Methanomassiliicoccaceae; unclassified Methanomassiliicoccaceae; Methanomassiliicoccaceae archaeon DOK;	Euryarchaeota_Thermoplasmata_Methanomassiliicoccales
hydrogenase	China_stool	China_stool_ENA|OGYJ01011404|OGYJ01011404.1	China_stool_ENA|OGYJ01011404|OGYJ01011404.1_4	-	-	[FeFe]_Group_C2	PF17202	Single cache domain 3	IPR033463	Single cache domain 3	-	9.A.74.1.6	9.3e-253	882.9	MULTISPECIES: methyl-accepting chemotaxis protein [unclassified Clostridium]	Euryarchaeota; Methanomada group; Methanococci; Methanococcales; Methanocaldococcaceae; Methanocaldococcus; Methanocaldococcus infernus; Methanocaldococcus infernus ME;	Euryarchaeota_Methanococci
hydrogenase	China_stool	China_stool_ENA|OGYL01006438|OGYL01006438.1	China_stool_ENA|OGYL01006438|OGYL01006438.1_6	-	GT2	[FeFe]_Group_C2	cd17574	REC_OmpR	-	-	-	-	2.7e-22	115.5	response regulator transcription factor [Clostridium baratii]	Euryarchaeota; Methanomada group; Methanobacteria; Methanobacteriales; Methanobacteriaceae; Methanobacterium; Methanobacterium lacus;	Euryarchaeota_Methanobacteria
hydrogenase	China_stool	China_stool_ENA|OGYP01006598|OGYP01006598.1	China_stool_ENA|OGYP01006598|OGYP01006598.1_2	-	GH3	[FeFe]_Group_C2	SSF55073	Nucleotide cyclase	IPR029787	Nucleotide cyclase	-	9.B.34.1.4	5.5e-192	680.6	GGDEF domain-containing protein [Clostridium sp. AF36-4]	Euryarchaeota; Stenosarchaea group; Methanomicrobia; Methanomicrobiales; Methanocorpusculaceae; Methanocorpusculum; Methanocorpusculum labreanum; Methanocorpusculum labreanum Z;	Euryarchaeota_Methanomicrobia
hydrogenase	China_stool	China_stool_ENA|OGYU01001010|OGYU01001010.1	China_stool_ENA|OGYU01001010|OGYU01001010.1_10	-	GT2	[FeFe]_Group_C2	PF00072	Response regulator receiver domain	IPR001789	Sig-l transduction response regulator, receiver domain	-	-	8.9e-119	436.4	response regulator transcription factor [Subdoligranulum sp.]	Euryarchaeota; Diaforarchaea group; Thermoplasmata; Methanomassiliicoccales; Methanomassiliicoccaceae; unclassified Methanomassiliicoccaceae; Methanomassiliicoccaceae archaeon DOK;	Euryarchaeota_Thermoplasmata_Methanomassiliicoccales
hydrogenase	China_stool	China_stool_ENA|OGYU01001010|OGYU01001010.1	China_stool_ENA|OGYU01001010|OGYU01001010.1_3	-	GT2	[FeFe]_Group_C2	cd00383	trans_reg_C	IPR001867	OmpR/PhoB-type D--binding domain	-	-	2.2e-117	431.8	response regulator transcription factor [Subdoligranulum sp.]	Euryarchaeota; Diaforarchaea group; Thermoplasmata; Methanomassiliicoccales; Methanomassiliicoccaceae; unclassified Methanomassiliicoccaceae; Methanomassiliicoccaceae archaeon DOK;	Euryarchaeota_Thermoplasmata_Methanomassiliicoccales
hydrogenase	China_stool	China_stool_ENA|OGYV01006633|OGYV01006633.1	China_stool_ENA|OGYV01006633|OGYV01006633.1_3	-	GH53	[FeFe]_Group_C2	cd01949	GGDEF	IPR000160	GGDEF domain	-	9.B.34.1.5	0	1734.5	EAL domain-containing protein [Coprococcus sp. AF16-5]	Euryarchaeota; Stenosarchaea group; Methanomicrobia; Methanomicrobiales; Methanoregulaceae; Methanosphaerula; Methanosphaerula palustris; Methanosphaerula palustris E1-9c;	Euryarchaeota_Methanomicrobia
hydrogenase	China_stool	China_stool_ENA|OGYX01005831|OGYX01005831.1	China_stool_ENA|OGYX01005831|OGYX01005831.1_2	-	GT2	[FeFe]_Group_C2	cd00383	trans_reg_C	IPR001867	OmpR/PhoB-type D--binding domain	-	-	2.2e-117	431.8	response regulator transcription factor [Subdoligranulum sp.]	Euryarchaeota; Diaforarchaea group; Thermoplasmata; Methanomassiliicoccales; Methanomassiliicoccaceae; unclassified Methanomassiliicoccaceae; Methanomassiliicoccaceae archaeon DOK;	Euryarchaeota_Thermoplasmata_Methanomassiliicoccales
hydrogenase	China_stool	China_stool_ENA|OGYZ01003035|OGYZ01003035.1	China_stool_ENA|OGYZ01003035|OGYZ01003035.1_3	-	GT2	[FeFe]_Group_C2	PF00072	Response regulator receiver domain	IPR001789	Sig-l transduction response regulator, receiver domain	-	-	2.6e-94	355.1	response regulator transcription factor [Gemmiger formicilis]	Euryarchaeota; Diaforarchaea group; Thermoplasmata; Methanomassiliicoccales; Methanomassiliicoccaceae; unclassified Methanomassiliicoccaceae; Methanomassiliicoccaceae archaeon DOK;	Euryarchaeota_Thermoplasmata_Methanomassiliicoccales
hydrogenase	China_stool	China_stool_ENA|OGZA01000962|OGZA01000962.1	China_stool_ENA|OGZA01000962|OGZA01000962.1_17	-	GH130	[FeFe]_Group_C2	cd00383	trans_reg_C	IPR001867	OmpR/PhoB-type D--binding domain	-	2.A.130.1.1	1.7e-104	389	D--binding response regulator [Clostridia bacterium]	Euryarchaeota; Methanomada group; Methanobacteria; Methanobacteriales; Methanobacteriaceae; Methanobacterium;	Euryarchaeota_Methanobacteria
hydrogenase	China_stool	China_stool_ENA|OGZB01005680|OGZB01005680.1	China_stool_ENA|OGZB01005680|OGZB01005680.1_2	-	GH2	[FeFe]_Group_C2	PF00990	Diguanylate cyclase, GGDEF domain	IPR000160	GGDEF domain	-	9.B.34.1.5	8.8e-240	839.3	EAL domain-containing protein [Eubacterium ventriosum]	Euryarchaeota; Methanomada group; Methanobacteria; Methanobacteriales; Methanobacteriaceae; Methanobrevibacter; unclassified Methanobrevibacter; Methanobrevibacter sp. YE315;	Euryarchaeota_Methanobacteria
hydrogenase	China_stool	China_stool_ENA|OGZC01011044|OGZC01011044.1	China_stool_ENA|OGZC01011044|OGZC01011044.1_2	-	GT2	[FeFe]_Group_C2	cd00075	HATPase	-	-	-	2.A.21.9.2	3e-159	571.6	DUF4118 domain-containing protein [Firmicutes bacterium AF22-6AC]	Euryarchaeota; Diaforarchaea group; Thermoplasmata; Methanomassiliicoccales; Candidatus Methanomethylophilaceae; Candidatus Methanomethylophilus; Candidatus Methanomethylophilus alvus;	Euryarchaeota_Thermoplasmata_Methanomassiliicoccales
hydrogenase	China_stool	China_stool_ENA|OGZH01000001|OGZH01000001.1	China_stool_ENA|OGZH01000001|OGZH01000001.1_110	-	GT2	[FeFe]_Group_C2	cd17546	REC_hyHK_CKI1_RcsC-like	-	-	-	9.B.238.3.1	0	1642.5	putative domain HDIG-containing protein [Clostridium sp. CAG:417]	Euryarchaeota; Methanomada group; Methanobacteria; Methanobacteriales; Methanobacteriaceae; Methanobrevibacter; Methanobrevibacter millerae;	Euryarchaeota_Methanobacteria
hydrogenase	China_stool	China_stool_ENA|OGZK01007006|OGZK01007006.1	China_stool_ENA|OGZK01007006|OGZK01007006.1_8	-	GT2	[FeFe]_Group_C2	cd00383	trans_reg_C	IPR001867	OmpR/PhoB-type D--binding domain	-	2.A.130.1.1	4.1e-130	474.2	two component transcriptio-l regulator winged helix family [Firmicutes bacterium CAG:103]	Euryarchaeota; Diaforarchaea group; Thermoplasmata; Methanomassiliicoccales; Methanomassiliicoccaceae; unclassified Methanomassiliicoccaceae; Methanomassiliicoccaceae archaeon DOK;	Euryarchaeota_Thermoplasmata_Methanomassiliicoccales
hydrogenase	China_stool	China_stool_ENA|OGZO01000651|OGZO01000651.1	China_stool_ENA|OGZO01000651|OGZO01000651.1_17	-	GT2	[FeFe]_Group_C2	cd00383	trans_reg_C	IPR001867	OmpR/PhoB-type D--binding domain	-	-	2.2e-117	431.8	response regulator transcription factor [Subdoligranulum sp.]	Euryarchaeota; Diaforarchaea group; Thermoplasmata; Methanomassiliicoccales; Methanomassiliicoccaceae; unclassified Methanomassiliicoccaceae; Methanomassiliicoccaceae archaeon DOK;	Euryarchaeota_Thermoplasmata_Methanomassiliicoccales
hydrogenase	China_stool	China_stool_ENA|OGZW01000147|OGZW01000147.1	China_stool_ENA|OGZW01000147|OGZW01000147.1_27	-	-	[FeFe]_Group_C2	SSF52172	CheY-like	IPR011006	CheY-like superfamily	-	-	1.1e-170	609.4	chemotaxis protein CheV [Clostridium sp. 44_14]	Euryarchaeota; Methanomada group; Methanobacteria; Methanobacteriales; Methanobacteriaceae; Methanobrevibacter; Methanobrevibacter smithii;	Euryarchaeota_Methanobacteria
hydrogenase	China_stool	China_stool_ENA|OGZW01000147|OGZW01000147.1	China_stool_ENA|OGZW01000147|OGZW01000147.1_30	-	GT2	[FeFe]_Group_C2	cd00383	trans_reg_C	IPR001867	OmpR/PhoB-type D--binding domain	-	-	7.3e-122	446.8	response regulator transcription factor [Clostridium sp. OM07-9AC]	Euryarchaeota; Methanomada group; Methanobacteria; Methanobacteriales; Methanobacteriaceae; Methanobrevibacter; Methanobrevibacter smithii;	Euryarchaeota_Methanobacteria
hydrogenase	China_stool	China_stool_ENA|OGZW01002586|OGZW01002586.1	China_stool_ENA|OGZW01002586|OGZW01002586.1_4	-	-	[FeFe]_Group_C2	SSF53850	Periplasmic binding protein-like II	-	-	-	9.B.34.1.3	0	1217.6	diguanylate cyclase with PAS/PAC sensor [Firmicutes bacterium CAG:321]	Euryarchaeota; Methanomada group; Methanobacteria; Methanobacteriales; Methanobacteriaceae; Methanobrevibacter; Methanobrevibacter smithii;	Euryarchaeota_Methanobacteria
hydrogenase	China_stool	China_stool_ENA|OGZW01003020|OGZW01003020.1	China_stool_ENA|OGZW01003020|OGZW01003020.1_6	-	GH53	[FeFe]_Group_C2	TIGR01916	F420_cofE: coenzyme F420-0:L-glutamate ligase	IPR008225	Coenzyme F420:L-glutamate ligase	-	9.B.34.1.3	8.4e-223	783.5	diguanylate cyclase [Roseburia faecis]	Euryarchaeota; Methanomada group; Methanobacteria; Methanobacteriales; Methanobacteriaceae; Methanobrevibacter; Methanobrevibacter smithii;	Euryarchaeota_Methanobacteria
hydrogenase	China_stool	China_stool_ENA|OGZW01005139|OGZW01005139.1	China_stool_ENA|OGZW01005139|OGZW01005139.1_5	-	CE14	[FeFe]_Group_C2	cd00383	trans_reg_C	IPR001867	OmpR/PhoB-type D--binding domain	-	-	6.4e-120	440.3	response regulator transcription factor [Bacteroides stercoris]	Euryarchaeota; Methanomada group; Methanobacteria; Methanobacteriales; Methanobacteriaceae; Methanobrevibacter; Methanobrevibacter smithii; Methanobrevibacter smithii ATCC 35061;	Euryarchaeota_Methanobacteria
hydrogenase	China_stool	China_stool_ENA|OGZW01011947|OGZW01011947.1	China_stool_ENA|OGZW01011947|OGZW01011947.1_1	-	GT2	[FeFe]_Group_C2	SSF47384	Homodimeric domain of sig-l transducing histidine ki-se	IPR036097	Sig-l transduction histidine ki-se, dimerisation/phosphoacceptor domain superfamily	-	9.B.34.1.2	0	1503	diguanylate cyclase [Lachnospiraceae bacterium]	Euryarchaeota; Stenosarchaea group; Methanomicrobia; Methanomicrobiales; Methanocorpusculaceae; Methanocorpusculum; Methanocorpusculum labreanum; Methanocorpusculum labreanum Z;	Euryarchaeota_Methanomicrobia
hydrogenase	China_stool	China_stool_ENA|OHAD01006856|OHAD01006856.1	China_stool_ENA|OHAD01006856|OHAD01006856.1_6	-	GT2	[FeFe]_Group_C2	cd00383	trans_reg_C	IPR001867	OmpR/PhoB-type D--binding domain	-	2.A.130.1.1	9.2e-130	473	two component transcriptio-l regulator winged helix family [Firmicutes bacterium CAG:103]	Euryarchaeota; Diaforarchaea group; Thermoplasmata; Methanomassiliicoccales; Methanomassiliicoccaceae; unclassified Methanomassiliicoccaceae; Methanomassiliicoccaceae archaeon DOK;	Euryarchaeota_Thermoplasmata_Methanomassiliicoccales
hydrogenase	China_stool	China_stool_ENA|OHAE01009557|OHAE01009557.1	China_stool_ENA|OHAE01009557|OHAE01009557.1_1	-	GT2	[FeFe]_Group_C2	cd00383	trans_reg_C	IPR001867	OmpR/PhoB-type D--binding domain	-	-	2e-124	455.3	D--binding response regulator [Clostridiales bacterium 42_27]	Euryarchaeota; Diaforarchaea group; Thermoplasmata; Methanomassiliicoccales; Candidatus Methanomethylophilaceae; Candidatus Methanomethylophilus; Candidatus Methanomethylophilus alvus;	Euryarchaeota_Thermoplasmata_Methanomassiliicoccales
hydrogenase	China_stool	China_stool_ENA|OHAE01009557|OHAE01009557.1	China_stool_ENA|OHAE01009557|OHAE01009557.1_2	-	GT2	[FeFe]_Group_C2	cd00075	HATPase	-	-	-	9.B.259.2.2	3.3e-163	584.7	DUF4118 domain-containing protein [Firmicutes bacterium AF22-6AC]	Euryarchaeota; Diaforarchaea group; Thermoplasmata; Methanomassiliicoccales; Candidatus Methanomethylophilaceae; Candidatus Methanomethylophilus; Candidatus Methanomethylophilus alvus;	Euryarchaeota_Thermoplasmata_Methanomassiliicoccales
hydrogenase	China_stool	China_stool_ENA|OHAF01007158|OHAF01007158.1	China_stool_ENA|OHAF01007158|OHAF01007158.1_5	-	GT2	[FeFe]_Group_C2	cd00383	trans_reg_C	IPR001867	OmpR/PhoB-type D--binding domain	-	2.A.130.1.1	1.2e-129	472.6	two component transcriptio-l regulator winged helix family [Firmicutes bacterium CAG:103]	Euryarchaeota; Diaforarchaea group; Thermoplasmata; Methanomassiliicoccales; Methanomassiliicoccaceae; unclassified Methanomassiliicoccaceae; Methanomassiliicoccaceae archaeon DOK;	Euryarchaeota_Thermoplasmata_Methanomassiliicoccales
hydrogenase	China_stool	China_stool_ENA|OHAI01034070|OHAI01034070.1	China_stool_ENA|OHAI01034070|OHAI01034070.1_2	-	GT2	[FeFe]_Group_C2	PF02518	Histidine ki-se-, D- gyrase B-, and HSP90-like ATPase	IPR003594	Histidine ki-se/HSP90-like ATPase	-	9.B.238.3.1	1.1e-62	249.2	HAMP domain-containing histidine ki-se [A-erotignum lactatifermentans]	Euryarchaeota; Stenosarchaea group; Methanomicrobia; Methanosarcinales; Methanosarcinaceae; Methanosarcina; Methanosarcina acetivorans; Methanosarcina acetivorans C2A;	Euryarchaeota_Methanomicrobia
hydrogenase	China_stool	China_stool_ENA|OHAO01005456|OHAO01005456.1	China_stool_ENA|OHAO01005456|OHAO01005456.1_6	-	GT2	[FeFe]_Group_C2	cd06225	HAMP	-	-	-	9.B.259.2.2	1.6e-206	728.8	two-component sensor histidine ki-se [Clostridiales bacterium]	Euryarchaeota; Diaforarchaea group; Thermoplasmata; Methanomassiliicoccales; Methanomassiliicoccaceae; Candidatus Methanoplasma; Candidatus Methanoplasma termitum;	Euryarchaeota_Thermoplasmata_Methanomassiliicoccales
hydrogenase	China_stool	China_stool_ENA|OHAQ01035069|OHAQ01035069.1	China_stool_ENA|OHAQ01035069|OHAQ01035069.1_2	-	-	[FeFe]_Group_C2	PF13353	4Fe-4S single cluster domain	-	-	-	-	1.6e-76	296.2	glycyl-radical enzyme activating protein [Enterocloster asparagiformis]	Euryarchaeota; Archaeoglobi; Archaeoglobales; Archaeoglobaceae; Geoglobus; Geoglobus acetivorans;	Euryarchaeota_Archaeoglobi
hydrogenase	China_stool	China_stool_ENA|OHAY01001618|OHAY01001618.1	China_stool_ENA|OHAY01001618|OHAY01001618.1_34	-	-	[FeFe]_Group_C2	SSF58104	Methyl-accepting chemotaxis protein (MCP) sig-ling domain	-	-	M23B	9.A.74.1.6	2.1e-47	200.7	methyl-accepting chemotaxis protein [Lachnospiraceae bacterium C10]	Euryarchaeota; Methanomada group; Methanococci; Methanococcales; Methanocaldococcaceae; Methanocaldococcus; Methanocaldococcus fervens; Methanocaldococcus fervens AG86;	Euryarchaeota_Methanococci
hydrogenase	China_stool	China_stool_ENA|OHBM01000019|OHBM01000019.1	China_stool_ENA|OHBM01000019|OHBM01000019.1_67	-	GH3	[FeFe]_Group_C2	cd01949	GGDEF	IPR000160	GGDEF domain	-	9.B.34.1.4	0	1112.4	diguanylate cyclase with Chase2 sensor [Clostridium sp. CAG:813]	Euryarchaeota; Stenosarchaea group; Methanomicrobia; Methanosarcinales; Methanosarcinaceae; Methanosarcina; Methanosarcina thermophila;	Euryarchaeota_Methanomicrobia
hydrogenase	China_stool	China_stool_ENA|OKRS01009952|OKRS01009952.1	China_stool_ENA|OKRS01009952|OKRS01009952.1_4	-	-	[FeFe]_Group_C2	PF00015	Methyl-accepting chemotaxis protein (MCP) sig-lling domain	IPR004089	Methyl-accepting chemotaxis protein (MCP) sig-lling domain	-	9.A.74.1.6	1.1e-170	609.8	methyl-accepting chemotaxis protein [Clostridium sp. CAG:127]	Euryarchaeota; Methanomada group; Methanococci; Methanococcales; Methanocaldococcaceae; Methanocaldococcus; Methanocaldococcus infernus; Methanocaldococcus infernus ME;	Euryarchaeota_Methanococci
hydrogenase	China_stool	China_stool_ENA|OKRV01003818|OKRV01003818.1	China_stool_ENA|OKRV01003818|OKRV01003818.1_2	-	GT2	[FeFe]_Group_C2	SSF52172	CheY-like	IPR011006	CheY-like superfamily	-	-	2e-94	355.5	response regulator transcription factor [Gemmiger formicilis]	Euryarchaeota; Diaforarchaea group; Thermoplasmata; Methanomassiliicoccales; Methanomassiliicoccaceae; unclassified Methanomassiliicoccaceae; Methanomassiliicoccaceae archaeon DOK;	Euryarchaeota_Thermoplasmata_Methanomassiliicoccales
hydrogenase	China_stool	China_stool_ENA|OKRV01004468|OKRV01004468.1	China_stool_ENA|OKRV01004468|OKRV01004468.1_6	-	GH53	[FeFe]_Group_C2	PF00990	Diguanylate cyclase, GGDEF domain	IPR000160	GGDEF domain	-	9.B.34.1.3	2.7e-205	724.5	GGDEF domain-containing protein [Roseburia inulinivorans]	Euryarchaeota; Methanomada group; Methanobacteria; Methanobacteriales; Methanobacteriaceae; Methanobrevibacter; Methanobrevibacter smithii;	Euryarchaeota_Methanobacteria
hydrogenase	China_stool	China_stool_ENA|OKRV01004468|OKRV01004468.1	China_stool_ENA|OKRV01004468|OKRV01004468.1_7	-	-	[FeFe]_Group_C2	SSF58104	Methyl-accepting chemotaxis protein (MCP) sig-ling domain	-	-	-	9.A.74.1.6	2.1e-149	539.3	putative uncharacterized protein [Roseburia inulinivorans CAG:15]	Euryarchaeota; Methanomada group; Methanobacteria; Methanobacteriales; Methanobacteriaceae; Methanobrevibacter; Methanobrevibacter smithii;	Euryarchaeota_Methanobacteria
hydrogenase	China_stool	China_stool_ENA|OKRV01007989|OKRV01007989.1	China_stool_ENA|OKRV01007989|OKRV01007989.1_3	-	GT2	[FeFe]_Group_C2	cd00082	HisKA	IPR003661	Sig-l transduction histidine ki-se, dimerisation/phosphoacceptor domain	-	9.B.238.3.1	0	1208.7	histidine ki-se [Erysipelotrichaceae bacterium]	Euryarchaeota; Methanomada group; Methanobacteria; Methanobacteriales; Methanobacteriaceae; Methanobrevibacter; unclassified Methanobrevibacter; Methanobrevibacter sp. YE315;	Euryarchaeota_Methanobacteria
hydrogenase	China_stool	China_stool_ENA|OKRW01020465|OKRW01020465.1	China_stool_ENA|OKRW01020465|OKRW01020465.1_3	-	GH130	[FeFe]_Group_C2	PF00072	Response regulator receiver domain	IPR001789	Sig-l transduction response regulator, receiver domain	-	2.A.130.1.1	1.3e-89	339.3	D--binding response regulator [Clostridia bacterium]	Euryarchaeota; Methanomada group; Methanobacteria; Methanobacteriales; Methanobacteriaceae; Methanobacterium;	Euryarchaeota_Methanobacteria
hydrogenase	China_stool	China_stool_ENA|OKRY01001277|OKRY01001277.1	China_stool_ENA|OKRY01001277|OKRY01001277.1_17	-	GT2	[FeFe]_Group_C2	PF00072	Response regulator receiver domain	IPR001789	Sig-l transduction response regulator, receiver domain	-	-	3.9e-125	457.6	D--binding response regulator [Clostridium sp. CAG:217_53_7]	Euryarchaeota; Stenosarchaea group; Methanomicrobia; Methanosarcinales; Methanosarcinaceae; Methanosarcina;	Euryarchaeota_Methanomicrobia
hydrogenase	China_stool	China_stool_ENA|OKRY01003270|OKRY01003270.1	China_stool_ENA|OKRY01003270|OKRY01003270.1_6	-	GH31	[FeFe]_Group_C2	cd16922	HATPase_EvgS-ArcB-TorS-like	-	-	-	9.B.238.3.1	5.6e-293	1016.5	MULTISPECIES: response regulator [Coprococcus]	Euryarchaeota; Methanomada group; Methanobacteria; Methanobacteriales; Methanobacteriaceae; Methanobrevibacter; unclassified Methanobrevibacter; Methanobrevibacter sp. YE315;	Euryarchaeota_Methanobacteria
hydrogenase	China_stool	China_stool_ENA|OKSA01007312|OKSA01007312.1	China_stool_ENA|OKSA01007312|OKSA01007312.1_1	-	GH2	[FeFe]_Group_C2	cd01948	EAL	IPR001633	EAL domain	-	9.B.34.1.5	0	2079.7	diguanylate cyclase (GGDEF) domain protein [Coprococcus eutactus ATCC 27759]	Euryarchaeota; Stenosarchaea group; Methanomicrobia; Methanomicrobiales; Methanoregulaceae; Methanosphaerula; Methanosphaerula palustris; Methanosphaerula palustris E1-9c;	Euryarchaeota_Methanomicrobia
hydrogenase	China_stool	China_stool_ENA|OKSB01001153|OKSB01001153.1	China_stool_ENA|OKSB01001153|OKSB01001153.1_4	-	-	[FeFe]_Group_C2	PF00672	HAMP domain	IPR003660	HAMP domain	-	-	6.5e-222	780	integral membrane sensor sig-l transduction histidine ki-se [Firmicutes bacterium CAG:103]	Euryarchaeota; Diaforarchaea group; Thermoplasmata; Methanomassiliicoccales; Methanomassiliicoccaceae; unclassified Methanomassiliicoccaceae; Methanomassiliicoccaceae archaeon DOK;	Euryarchaeota_Thermoplasmata_Methanomassiliicoccales
hydrogenase	China_stool	China_stool_ENA|OKSB01001153|OKSB01001153.1	China_stool_ENA|OKSB01001153|OKSB01001153.1_3	-	GT2	[FeFe]_Group_C2	cd00383	trans_reg_C	IPR001867	OmpR/PhoB-type D--binding domain	-	2.A.130.1.1	2e-129	471.9	two component transcriptio-l regulator winged helix family [Firmicutes bacterium CAG:103]	Euryarchaeota; Diaforarchaea group; Thermoplasmata; Methanomassiliicoccales; Methanomassiliicoccaceae; unclassified Methanomassiliicoccaceae; Methanomassiliicoccaceae archaeon DOK;	Euryarchaeota_Thermoplasmata_Methanomassiliicoccales
hydrogenase	China_stool	China_stool_ENA|OKSB01010886|OKSB01010886.1	China_stool_ENA|OKSB01010886|OKSB01010886.1_3	-	GT2	[FeFe]_Group_C2	cd17546	REC_hyHK_CKI1_RcsC-like	-	-	-	9.B.238.3.1	0	1215.7	DUF3365 domain-containing protein [Bilophila wadsworthia]	Euryarchaeota; Stenosarchaea group; Methanomicrobia; Methanosarcinales; Methanosarcinaceae; Methanosarcina;	Euryarchaeota_Methanomicrobia
hydrogenase	China_stool	China_stool_ENA|OKSD01006108|OKSD01006108.1	China_stool_ENA|OKSD01006108|OKSD01006108.1_4	-	GH3	[FeFe]_Group_C2	SSF55781	GAF domain-like	-	-	-	9.B.34.1.4	1.4e-272	948.7	GGDEF domain-containing protein [Clostridium sp. AF36-4]	Euryarchaeota; Stenosarchaea group; Methanomicrobia; Methanomicrobiales; Methanocorpusculaceae; Methanocorpusculum; Methanocorpusculum labreanum; Methanocorpusculum labreanum Z;	Euryarchaeota_Methanomicrobia
hydrogenase	China_stool	China_stool_ENA|OKSD01008933|OKSD01008933.1	China_stool_ENA|OKSD01008933|OKSD01008933.1_1	-	GT2	[FeFe]_Group_C2	cd00383	trans_reg_C	IPR001867	OmpR/PhoB-type D--binding domain	-	2.A.130.1.1	6.4e-131	476.9	D--binding response regulator [Clostridiales bacterium]	Euryarchaeota; Diaforarchaea group; Thermoplasmata; Methanomassiliicoccales; Methanomassiliicoccaceae; unclassified Methanomassiliicoccaceae; Methanomassiliicoccaceae archaeon DOK;	Euryarchaeota_Thermoplasmata_Methanomassiliicoccales
hydrogenase	dorsum_of_tongue	dorsum_of_tongue_SRS011086.fna_15055	dorsum_of_tongue_SRS011086.fna_15055_1	-	-	[FeFe]_Group_C2	cd06170	LuxR_C_like	IPR000792	Transcription regulator LuxR, C-termi-l	-	-	1.8e-71	278.9	response regulator transcription factor [Streptococcus sp. 263_SSPC]	Euryarchaeota; Stenosarchaea group; Halobacteria; Natrialbales; Natrialbaceae;	Euryarchaeota_Halobacteria
hydrogenase	dorsum_of_tongue	dorsum_of_tongue_SRS011115.fna_31950	dorsum_of_tongue_SRS011115.fna_31950_8	-	-	[FeFe]_Group_C2	PF01584	CheW-like domain	IPR002545	CheW-like domain	-	-	1.9e-156	562	chemotaxis protein CheV [Catonella morbi]	Euryarchaeota; Methanomada group; Methanobacteria; Methanobacteriales; Methanobacteriaceae; Methanobrevibacter; unclassified Methanobrevibacter; Methanobrevibacter sp. AbM4;	Euryarchaeota_Methanobacteria
hydrogenase	dorsum_of_tongue	dorsum_of_tongue_SRS011115.fna_31950	dorsum_of_tongue_SRS011115.fna_31950_6	-	GT2	[FeFe]_Group_C2	SSF47384	Homodimeric domain of sig-l transducing histidine ki-se	IPR036097	Sig-l transduction histidine ki-se, dimerisation/phosphoacceptor domain superfamily	-	9.B.238.3.2	2.4e-223	785	HAMP domain-containing sensor histidine ki-se [Catonella morbi]	Euryarchaeota; Methanomada group; Methanobacteria; Methanobacteriales; Methanobacteriaceae; Methanobrevibacter; unclassified Methanobrevibacter; Methanobrevibacter sp. AbM4;	Euryarchaeota_Methanobacteria
hydrogenase	dorsum_of_tongue	dorsum_of_tongue_SRS011115.fna_31950	dorsum_of_tongue_SRS011115.fna_31950_5	-	GT2	[FeFe]_Group_C2	SSF52172	CheY-like	IPR011006	CheY-like superfamily	-	-	1.7e-112	415.6	response regulator transcription factor [Catonella morbi]	Euryarchaeota; Methanomada group; Methanobacteria; Methanobacteriales; Methanobacteriaceae; Methanobrevibacter; unclassified Methanobrevibacter; Methanobrevibacter sp. AbM4;	Euryarchaeota_Methanobacteria
hydrogenase	dorsum_of_tongue	dorsum_of_tongue_SRS011115.fna_contig-100_3051.239659.239659	dorsum_of_tongue_SRS011115.fna_contig-100_3051.239659.239659_1	-	-	[FeFe]_Group_C2	SSF58104	Methyl-accepting chemotaxis protein (MCP) sig-ling domain	-	-	-	-	1.1e-06	64.3	methyl-accepting chemotaxis protein sig-ling domain protein, partial [Fusobacterium sp. CM21]	Euryarchaeota; Stenosarchaea group; Methanomicrobia; Methanocellales; Methanocellaceae; Methanocella; Methanocella arvoryzae; Methanocella arvoryzae MRE50;	Euryarchaeota_Methanomicrobia
hydrogenase	dorsum_of_tongue	dorsum_of_tongue_SRS011306.fna_33641	dorsum_of_tongue_SRS011306.fna_33641_2	-	GT2	[FeFe]_Group_C2	SSF52172	CheY-like	IPR011006	CheY-like superfamily	-	-	2.2e-112	415.2	response regulator transcription factor [Catonella morbi]	Euryarchaeota; Methanomada group; Methanobacteria; Methanobacteriales; Methanobacteriaceae; Methanobrevibacter; unclassified Methanobrevibacter; Methanobrevibacter sp. AbM4;	Euryarchaeota_Methanobacteria
hydrogenase	dorsum_of_tongue	dorsum_of_tongue_SRS012916.fna_29353	dorsum_of_tongue_SRS012916.fna_29353_2	-	GH3	[FeFe]_Group_C2	TIGR00254	GGDEF: diguanylate cyclase (GGDEF) domain	IPR000160	GGDEF domain	-	9.B.34.1.4	1.9e-173	619.4	diguanylate cyclase (GGDEF) domain-containing protein [Oribacterium parvum ACB1]	Euryarchaeota; Methanomada group; Methanobacteria; Methanobacteriales; Methanobacteriaceae; Methanobrevibacter; Methanobrevibacter smithii;	Euryarchaeota_Methanobacteria
hydrogenase	dorsum_of_tongue	dorsum_of_tongue_SRS012916.fna_29353	dorsum_of_tongue_SRS012916.fna_29353_3	-	GH3	[FeFe]_Group_C2	SSF55073	Nucleotide cyclase	IPR029787	Nucleotide cyclase	-	9.B.34.1.4	3e-238	834.7	GGDEF domain-containing protein [Oribacterium parvum]	Euryarchaeota; Methanomada group; Methanobacteria; Methanobacteriales; Methanobacteriaceae; Methanobrevibacter; Methanobrevibacter smithii;	Euryarchaeota_Methanobacteria
hydrogenase	dorsum_of_tongue	dorsum_of_tongue_SRS012916.fna_30081	dorsum_of_tongue_SRS012916.fna_30081_6	-	-	[FeFe]_Group_C2	PF01584	CheW-like domain	IPR002545	CheW-like domain	-	-	8.7e-157	563.1	chemotaxis protein CheV [Catonella morbi]	Euryarchaeota; Methanomada group; Methanobacteria; Methanobacteriales; Methanobacteriaceae; Methanobrevibacter; unclassified Methanobrevibacter; Methanobrevibacter sp. AbM4;	Euryarchaeota_Methanobacteria
hydrogenase	dorsum_of_tongue	dorsum_of_tongue_SRS012916.fna_30081	dorsum_of_tongue_SRS012916.fna_30081_4	-	GT2	[FeFe]_Group_C2	PF00672	HAMP domain	IPR003660	HAMP domain	-	9.B.238.3.2	4.5e-206	727.6	HAMP domain-containing sensor histidine ki-se [Catonella morbi]	Euryarchaeota; Methanomada group; Methanobacteria; Methanobacteriales; Methanobacteriaceae; Methanobrevibacter; unclassified Methanobrevibacter; Methanobrevibacter sp. AbM4;	Euryarchaeota_Methanobacteria
hydrogenase	dorsum_of_tongue	dorsum_of_tongue_SRS012916.fna_30081	dorsum_of_tongue_SRS012916.fna_30081_3	-	GT2	[FeFe]_Group_C2	PF00486	Transcriptio-l regulatory protein, C termi-l	IPR001867	OmpR/PhoB-type D--binding domain	-	-	4.9e-112	414.1	response regulator transcription factor [Catonella morbi]	Euryarchaeota; Methanomada group; Methanobacteria; Methanobacteriales; Methanobacteriaceae; Methanobrevibacter; unclassified Methanobrevibacter; Methanobrevibacter sp. AbM4;	Euryarchaeota_Methanobacteria
hydrogenase	dorsum_of_tongue	dorsum_of_tongue_SRS013705.fna_32990	dorsum_of_tongue_SRS013705.fna_32990_1	-	-	[FeFe]_Group_C2	PF00015	Methyl-accepting chemotaxis protein (MCP) sig-lling domain	IPR004089	Methyl-accepting chemotaxis protein (MCP) sig-lling domain	-	-	3.5e-11	79.7	methyl-accepting chemotaxis protein [Peptoa-erobacter stomatis]	Euryarchaeota; Stenosarchaea group; Methanomicrobia; Methanocellales; Methanocellaceae; Methanocella; Methanocella arvoryzae; Methanocella arvoryzae MRE50;	Euryarchaeota_Methanomicrobia
hydrogenase	dorsum_of_tongue	dorsum_of_tongue_SRS014684.fna_31583	dorsum_of_tongue_SRS014684.fna_31583_2	-	GT2	[FeFe]_Group_C2	cd00383	trans_reg_C	IPR001867	OmpR/PhoB-type D--binding domain	-	-	2.4e-95	358.6	response regulator transcription factor [Catonella morbi]	Euryarchaeota; Methanomada group; Methanobacteria; Methanobacteriales; Methanobacteriaceae; Methanobrevibacter; unclassified Methanobrevibacter; Methanobrevibacter sp. AbM4;	Euryarchaeota_Methanobacteria
hydrogenase	dorsum_of_tongue	dorsum_of_tongue_SRS015057.fna_14044	dorsum_of_tongue_SRS015057.fna_14044_6	-	-	[FeFe]_Group_C2	PF01584	CheW-like domain	IPR002545	CheW-like domain	-	-	1.9e-156	562	chemotaxis protein CheV [Catonella morbi]	Euryarchaeota; Methanomada group; Methanobacteria; Methanobacteriales; Methanobacteriaceae; Methanobrevibacter; unclassified Methanobrevibacter; Methanobrevibacter sp. AbM4;	Euryarchaeota_Methanobacteria
hydrogenase	dorsum_of_tongue	dorsum_of_tongue_SRS015057.fna_14044	dorsum_of_tongue_SRS015057.fna_14044_4	-	GT2	[FeFe]_Group_C2	SSF47384	Homodimeric domain of sig-l transducing histidine ki-se	IPR036097	Sig-l transduction histidine ki-se, dimerisation/phosphoacceptor domain superfamily	-	9.B.238.3.2	1.1e-223	786.2	HAMP domain-containing sensor histidine ki-se [Catonella morbi]	Euryarchaeota; Methanomada group; Methanobacteria; Methanobacteriales; Methanobacteriaceae; Methanobrevibacter; unclassified Methanobrevibacter; Methanobrevibacter sp. AbM4;	Euryarchaeota_Methanobacteria
hydrogenase	dorsum_of_tongue	dorsum_of_tongue_SRS015057.fna_14044	dorsum_of_tongue_SRS015057.fna_14044_3	-	GT2	[FeFe]_Group_C2	SSF52172	CheY-like	IPR011006	CheY-like superfamily	-	-	1.7e-112	415.6	response regulator transcription factor [Catonella morbi]	Euryarchaeota; Methanomada group; Methanobacteria; Methanobacteriales; Methanobacteriaceae; Methanobrevibacter; unclassified Methanobrevibacter; Methanobrevibacter sp. AbM4;	Euryarchaeota_Methanobacteria
hydrogenase	dorsum_of_tongue	dorsum_of_tongue_SRS015209.fna_12407	dorsum_of_tongue_SRS015209.fna_12407_1	-	-	[FeFe]_Group_C2	PF00015	Methyl-accepting chemotaxis protein (MCP) sig-lling domain	IPR004089	Methyl-accepting chemotaxis protein (MCP) sig-lling domain	-	-	2.2e-275	958.4	HAMP domain-containing protein [Oribacterium sp. oral taxon 108]	TACK group; Thaumarchaeota; Nitrosopumilales; Nitrosopumilaceae; Nitrosopumilus;	TACK_Thaumarchaeota
hydrogenase	dorsum_of_tongue	dorsum_of_tongue_SRS015434.fna_contig-100_2609.259599.259599	dorsum_of_tongue_SRS015434.fna_contig-100_2609.259599.259599_2	-	-	[FeFe]_Group_C2	PF00015	Methyl-accepting chemotaxis protein (MCP) sig-lling domain	IPR004089	Methyl-accepting chemotaxis protein (MCP) sig-lling domain	M23B	9.A.74.1.6	2.1e-16	96.3	methyl-accepting chemotaxis protein [Peptoa-erobacter stomatis]	Euryarchaeota; Stenosarchaea group; Methanomicrobia; Methanocellales; Methanocellaceae; Methanocella; Methanocella arvoryzae; Methanocella arvoryzae MRE50;	Euryarchaeota_Methanomicrobia
hydrogenase	dorsum_of_tongue	dorsum_of_tongue_SRS015797.fna_contig-100_695.154687	dorsum_of_tongue_SRS015797.fna_contig-100_695.154687_2	-	GT2	[FeFe]_Group_C2	SSF52172	CheY-like	IPR011006	CheY-like superfamily	-	-	1.7e-112	415.6	response regulator transcription factor [Catonella morbi]	Euryarchaeota; Methanomada group; Methanobacteria; Methanobacteriales; Methanobacteriaceae; Methanobrevibacter; unclassified Methanobrevibacter; Methanobrevibacter sp. AbM4;	Euryarchaeota_Methanobacteria
hydrogenase	dorsum_of_tongue	dorsum_of_tongue_SRS016086.fna_4962	dorsum_of_tongue_SRS016086.fna_4962_1	-	GT2	[FeFe]_Group_C2	cd00383	trans_reg_C	IPR001867	OmpR/PhoB-type D--binding domain	-	-	5.3e-82	313.9	response regulator transcription factor [Catonella morbi]	Euryarchaeota; Methanomada group; Methanobacteria; Methanobacteriales; Methanobacteriaceae; Methanobrevibacter; unclassified Methanobrevibacter; Methanobrevibacter sp. AbM4;	Euryarchaeota_Methanobacteria
hydrogenase	dorsum_of_tongue	dorsum_of_tongue_SRS016225.fna_20707	dorsum_of_tongue_SRS016225.fna_20707_3	-	GT2	[FeFe]_Group_C2	cd17574	REC_OmpR	-	-	-	-	4.3e-57	230.7	response regulator transcription factor [Catonella morbi]	Euryarchaeota; Methanomada group; Methanobacteria; Methanobacteriales; Methanobacteriaceae; Methanobrevibacter; unclassified Methanobrevibacter; Methanobrevibacter sp. AbM4;	Euryarchaeota_Methanobacteria
hydrogenase	dorsum_of_tongue	dorsum_of_tongue_SRS017007.fna_30768	dorsum_of_tongue_SRS017007.fna_30768_2	-	GT2	[FeFe]_Group_C2	SSF47384	Homodimeric domain of sig-l transducing histidine ki-se	IPR036097	Sig-l transduction histidine ki-se, dimerisation/phosphoacceptor domain superfamily	-	9.B.238.3.2	3.1e-223	784.6	HAMP domain-containing sensor histidine ki-se [Catonella morbi]	Euryarchaeota; Methanomada group; Methanobacteria; Methanobacteriales; Methanobacteriaceae; Methanobrevibacter; unclassified Methanobrevibacter; Methanobrevibacter sp. AbM4;	Euryarchaeota_Methanobacteria
hydrogenase	dorsum_of_tongue	dorsum_of_tongue_SRS017007.fna_30768	dorsum_of_tongue_SRS017007.fna_30768_3	-	GT2	[FeFe]_Group_C2	PF00486	Transcriptio-l regulatory protein, C termi-l	IPR001867	OmpR/PhoB-type D--binding domain	-	-	1.3e-112	416	response regulator transcription factor [Catonella morbi]	Euryarchaeota; Methanomada group; Methanobacteria; Methanobacteriales; Methanobacteriaceae; Methanobrevibacter; unclassified Methanobrevibacter; Methanobrevibacter sp. AbM4;	Euryarchaeota_Methanobacteria
hydrogenase	dorsum_of_tongue	dorsum_of_tongue_SRS017209.fna_10094	dorsum_of_tongue_SRS017209.fna_10094_1	-	-	[FeFe]_Group_C2	PF00015	Methyl-accepting chemotaxis protein (MCP) sig-lling domain	IPR004089	Methyl-accepting chemotaxis protein (MCP) sig-lling domain	-	-	-	-	-	Euryarchaeota; Stenosarchaea group; Methanomicrobia; Methanocellales; Methanocellaceae; Methanocella; Methanocella arvoryzae; Methanocella arvoryzae MRE50;	Euryarchaeota_Methanomicrobia
hydrogenase	dorsum_of_tongue	dorsum_of_tongue_SRS017808.fna_34938	dorsum_of_tongue_SRS017808.fna_34938_8	-	-	[FeFe]_Group_C2	PF01584	CheW-like domain	IPR002545	CheW-like domain	-	-	1.9e-156	562	chemotaxis protein CheV [Catonella morbi]	Euryarchaeota; Methanomada group; Methanobacteria; Methanobacteriales; Methanobacteriaceae; Methanobrevibacter; unclassified Methanobrevibacter; Methanobrevibacter sp. AbM4;	Euryarchaeota_Methanobacteria
hydrogenase	dorsum_of_tongue	dorsum_of_tongue_SRS017808.fna_34938	dorsum_of_tongue_SRS017808.fna_34938_6	-	GT2	[FeFe]_Group_C2	cd00075	HATPase	-	-	-	9.B.238.3.2	2.6e-222	781.6	HAMP domain-containing sensor histidine ki-se [Catonella morbi]	Euryarchaeota; Methanomada group; Methanobacteria; Methanobacteriales; Methanobacteriaceae; Methanobrevibacter; unclassified Methanobrevibacter; Methanobrevibacter sp. AbM4;	Euryarchaeota_Methanobacteria
hydrogenase	dorsum_of_tongue	dorsum_of_tongue_SRS017808.fna_34938	dorsum_of_tongue_SRS017808.fna_34938_5	-	GT2	[FeFe]_Group_C2	SSF52172	CheY-like	IPR011006	CheY-like superfamily	-	-	1.7e-112	415.6	response regulator transcription factor [Catonella morbi]	Euryarchaeota; Methanomada group; Methanobacteria; Methanobacteriales; Methanobacteriaceae; Methanobrevibacter; unclassified Methanobrevibacter; Methanobrevibacter sp. AbM4;	Euryarchaeota_Methanobacteria
hydrogenase	dorsum_of_tongue	dorsum_of_tongue_SRS018145.fna_6417	dorsum_of_tongue_SRS018145.fna_6417_1	-	-	[FeFe]_Group_C2	PF00015	Methyl-accepting chemotaxis protein (MCP) sig-lling domain	IPR004089	Methyl-accepting chemotaxis protein (MCP) sig-lling domain	-	-	1.1e-18	105.1	methyl-accepting chemotaxis protein [Catonella morbi]	Euryarchaeota; Stenosarchaea group; Methanomicrobia; Methanocellales; Methanocellaceae; Methanocella; Methanocella arvoryzae; Methanocella arvoryzae MRE50;	Euryarchaeota_Methanomicrobia
hydrogenase	dorsum_of_tongue	dorsum_of_tongue_SRS018473.fna_contig-100_470.169349	dorsum_of_tongue_SRS018473.fna_contig-100_470.169349_6	-	-	[FeFe]_Group_C2	PF01584	CheW-like domain	IPR002545	CheW-like domain	-	-	8.7e-157	563.1	chemotaxis protein CheV [Catonella morbi]	Euryarchaeota; Methanomada group; Methanobacteria; Methanobacteriales; Methanobacteriaceae; Methanobrevibacter; unclassified Methanobrevibacter; Methanobrevibacter sp. AbM4;	Euryarchaeota_Methanobacteria
hydrogenase	dorsum_of_tongue	dorsum_of_tongue_SRS018473.fna_contig-100_470.169349	dorsum_of_tongue_SRS018473.fna_contig-100_470.169349_4	-	GT2	[FeFe]_Group_C2	PF02518	Histidine ki-se-, D- gyrase B-, and HSP90-like ATPase	IPR003594	Histidine ki-se/HSP90-like ATPase	-	9.B.238.3.2	6.3e-224	786.9	HAMP domain-containing sensor histidine ki-se [Catonella morbi]	Euryarchaeota; Methanomada group; Methanobacteria; Methanobacteriales; Methanobacteriaceae; Methanobrevibacter; unclassified Methanobrevibacter; Methanobrevibacter sp. AbM4;	Euryarchaeota_Methanobacteria
hydrogenase	dorsum_of_tongue	dorsum_of_tongue_SRS018473.fna_contig-100_470.169349	dorsum_of_tongue_SRS018473.fna_contig-100_470.169349_3	-	GT2	[FeFe]_Group_C2	PF00486	Transcriptio-l regulatory protein, C termi-l	IPR001867	OmpR/PhoB-type D--binding domain	-	-	3.7e-112	414.5	response regulator transcription factor [Catonella morbi]	Euryarchaeota; Methanomada group; Methanobacteria; Methanobacteriales; Methanobacteriaceae; Methanobrevibacter; unclassified Methanobrevibacter; Methanobrevibacter sp. AbM4;	Euryarchaeota_Methanobacteria
hydrogenase	dorsum_of_tongue	dorsum_of_tongue_SRS018679.fna_12461	dorsum_of_tongue_SRS018679.fna_12461_10	-	GH3	[FeFe]_Group_C2	TIGR00254	GGDEF: diguanylate cyclase (GGDEF) domain	IPR000160	GGDEF domain	-	9.B.34.1.4	2e-173	619.4	GGDEF domain-containing protein [Oribacterium parvum]	Euryarchaeota; Methanomada group; Methanobacteria; Methanobacteriales; Methanobacteriaceae; Methanobrevibacter; Methanobrevibacter smithii;	Euryarchaeota_Methanobacteria
hydrogenase	dorsum_of_tongue	dorsum_of_tongue_SRS018679.fna_12461	dorsum_of_tongue_SRS018679.fna_12461_9	-	GH3	[FeFe]_Group_C2	cd01949	GGDEF	IPR000160	GGDEF domain	-	9.B.34.1.5	1.4e-240	842.4	GGDEF domain-containing protein [Oribacterium parvum]	Euryarchaeota; Methanomada group; Methanobacteria; Methanobacteriales; Methanobacteriaceae; Methanobrevibacter; Methanobrevibacter smithii;	Euryarchaeota_Methanobacteria
hydrogenase	dorsum_of_tongue	dorsum_of_tongue_SRS018875.fna_20319	dorsum_of_tongue_SRS018875.fna_20319_15	-	-	[FeFe]_Group_C2	PF01584	CheW-like domain	IPR002545	CheW-like domain	-	-	1.9e-156	562	chemotaxis protein CheV [Catonella morbi]	Euryarchaeota; Methanomada group; Methanobacteria; Methanobacteriales; Methanobacteriaceae; Methanobrevibacter; unclassified Methanobrevibacter; Methanobrevibacter sp. AbM4;	Euryarchaeota_Methanobacteria
hydrogenase	dorsum_of_tongue	dorsum_of_tongue_SRS018875.fna_20319	dorsum_of_tongue_SRS018875.fna_20319_13	-	GT2	[FeFe]_Group_C2	cd00075	HATPase	-	-	-	9.B.238.3.2	4.1e-223	784.3	HAMP domain-containing sensor histidine ki-se [Catonella morbi]	Euryarchaeota; Methanomada group; Methanobacteria; Methanobacteriales; Methanobacteriaceae; Methanobrevibacter; unclassified Methanobrevibacter; Methanobrevibacter sp. AbM4;	Euryarchaeota_Methanobacteria
hydrogenase	dorsum_of_tongue	dorsum_of_tongue_SRS018875.fna_20319	dorsum_of_tongue_SRS018875.fna_20319_12	-	GT2	[FeFe]_Group_C2	SSF52172	CheY-like	IPR011006	CheY-like superfamily	-	-	1.7e-112	415.6	response regulator transcription factor [Catonella morbi]	Euryarchaeota; Methanomada group; Methanobacteria; Methanobacteriales; Methanobacteriaceae; Methanobrevibacter; unclassified Methanobrevibacter; Methanobrevibacter sp. AbM4;	Euryarchaeota_Methanobacteria
hydrogenase	dorsum_of_tongue	dorsum_of_tongue_SRS019122.fna_2853	dorsum_of_tongue_SRS019122.fna_2853_4	-	GT2	[FeFe]_Group_C2	SSF52172	CheY-like	IPR011006	CheY-like superfamily	-	2.A.130.1.1	9.5e-116	426.4	D--binding response regulator, OmpR family, contains REC and winged-helix (wHTH) domain [[Eubacterium]	TACK group; Crenarchaeota; Thermoprotei; Fervidicoccales; Fervidicoccaceae; Fervidicoccus; Fervidicoccus fontis; Fervidicoccus fontis Kam940;	TACK_Crenarchaeota_Thermoprotei
hydrogenase	dorsum_of_tongue	dorsum_of_tongue_SRS019327.fna_19084	dorsum_of_tongue_SRS019327.fna_19084_11	-	-	[FeFe]_Group_C2	PF01584	CheW-like domain	IPR002545	CheW-like domain	-	-	1.9e-156	562	chemotaxis protein CheV [Catonella morbi]	Euryarchaeota; Methanomada group; Methanobacteria; Methanobacteriales; Methanobacteriaceae; Methanobrevibacter; unclassified Methanobrevibacter; Methanobrevibacter sp. AbM4;	Euryarchaeota_Methanobacteria
hydrogenase	dorsum_of_tongue	dorsum_of_tongue_SRS019327.fna_19084	dorsum_of_tongue_SRS019327.fna_19084_9	-	GT2	[FeFe]_Group_C2	SSF47384	Homodimeric domain of sig-l transducing histidine ki-se	IPR036097	Sig-l transduction histidine ki-se, dimerisation/phosphoacceptor domain superfamily	-	9.B.238.3.2	2.4e-223	785	HAMP domain-containing sensor histidine ki-se [Catonella morbi]	Euryarchaeota; Methanomada group; Methanobacteria; Methanobacteriales; Methanobacteriaceae; Methanobrevibacter; unclassified Methanobrevibacter; Methanobrevibacter sp. AbM4;	Euryarchaeota_Methanobacteria
hydrogenase	dorsum_of_tongue	dorsum_of_tongue_SRS019327.fna_19084	dorsum_of_tongue_SRS019327.fna_19084_8	-	GT2	[FeFe]_Group_C2	SSF52172	CheY-like	IPR011006	CheY-like superfamily	-	-	1.7e-112	415.6	response regulator transcription factor [Catonella morbi]	Euryarchaeota; Methanomada group; Methanobacteria; Methanobacteriales; Methanobacteriaceae; Methanobrevibacter; unclassified Methanobrevibacter; Methanobrevibacter sp. AbM4;	Euryarchaeota_Methanobacteria
hydrogenase	dorsum_of_tongue	dorsum_of_tongue_SRS019348.fna_15930	dorsum_of_tongue_SRS019348.fna_15930_1	-	GT2	[FeFe]_Group_C2	SSF52172	CheY-like	IPR011006	CheY-like superfamily	-	-	1.7e-112	415.6	response regulator transcription factor [Catonella morbi]	Euryarchaeota; Methanomada group; Methanobacteria; Methanobacteriales; Methanobacteriaceae; Methanobrevibacter; unclassified Methanobrevibacter; Methanobrevibacter sp. AbM4;	Euryarchaeota_Methanobacteria
hydrogenase	dorsum_of_tongue	dorsum_of_tongue_SRS019792.fna_3382	dorsum_of_tongue_SRS019792.fna_3382_11	-	GH3	[FeFe]_Group_C2	SSF55073	Nucleotide cyclase	IPR029787	Nucleotide cyclase	-	9.B.34.1.4	1.1e-173	620.2	diguanylate cyclase (GGDEF) domain-containing protein [Oribacterium parvum ACB1]	Euryarchaeota; Methanomada group; Methanobacteria; Methanobacteriales; Methanobacteriaceae; Methanobrevibacter; Methanobrevibacter smithii;	Euryarchaeota_Methanobacteria
hydrogenase	dorsum_of_tongue	dorsum_of_tongue_SRS019792.fna_3382	dorsum_of_tongue_SRS019792.fna_3382_10	-	GH3	[FeFe]_Group_C2	SSF55073	Nucleotide cyclase	IPR029787	Nucleotide cyclase	-	9.B.34.1.4	1.8e-238	835.5	GGDEF domain-containing protein [Oribacterium parvum]	Euryarchaeota; Methanomada group; Methanobacteria; Methanobacteriales; Methanobacteriaceae; Methanobrevibacter; Methanobrevibacter smithii;	Euryarchaeota_Methanobacteria
hydrogenase	dorsum_of_tongue	dorsum_of_tongue_SRS019974.fna_20485	dorsum_of_tongue_SRS019974.fna_20485_7	-	-	[FeFe]_Group_C2	PF01584	CheW-like domain	IPR002545	CheW-like domain	-	-	1.9e-156	562	chemotaxis protein CheV [Catonella morbi]	Euryarchaeota; Methanomada group; Methanobacteria; Methanobacteriales; Methanobacteriaceae; Methanobrevibacter; unclassified Methanobrevibacter; Methanobrevibacter sp. AbM4;	Euryarchaeota_Methanobacteria
hydrogenase	dorsum_of_tongue	dorsum_of_tongue_SRS019974.fna_20485	dorsum_of_tongue_SRS019974.fna_20485_5	-	GT2	[FeFe]_Group_C2	SSF47384	Homodimeric domain of sig-l transducing histidine ki-se	IPR036097	Sig-l transduction histidine ki-se, dimerisation/phosphoacceptor domain superfamily	-	9.B.238.3.2	4.1e-223	784.3	HAMP domain-containing sensor histidine ki-se [Catonella morbi]	Euryarchaeota; Methanomada group; Methanobacteria; Methanobacteriales; Methanobacteriaceae; Methanobrevibacter; unclassified Methanobrevibacter; Methanobrevibacter sp. AbM4;	Euryarchaeota_Methanobacteria
hydrogenase	dorsum_of_tongue	dorsum_of_tongue_SRS019974.fna_20485	dorsum_of_tongue_SRS019974.fna_20485_4	-	GT2	[FeFe]_Group_C2	SSF52172	CheY-like	IPR011006	CheY-like superfamily	-	-	1.7e-112	415.6	response regulator transcription factor [Catonella morbi]	Euryarchaeota; Methanomada group; Methanobacteria; Methanobacteriales; Methanobacteriaceae; Methanobrevibacter; unclassified Methanobrevibacter; Methanobrevibacter sp. AbM4;	Euryarchaeota_Methanobacteria
hydrogenase	dorsum_of_tongue	dorsum_of_tongue_SRS021496.fna_contig-100_1548.75900.75900	dorsum_of_tongue_SRS021496.fna_contig-100_1548.75900.75900_1	-	-	[FeFe]_Group_C2	PF00015	Methyl-accepting chemotaxis protein (MCP) sig-lling domain	IPR004089	Methyl-accepting chemotaxis protein (MCP) sig-lling domain	-	-	1.7e-37	167.2	methyl-accepting chemotaxis protein sig-ling domain protein [[Eubacterium]	Euryarchaeota; Stenosarchaea group; Methanomicrobia; Methanocellales; Methanocellaceae; Methanocella; Methanocella arvoryzae; Methanocella arvoryzae MRE50;	Euryarchaeota_Methanomicrobia
hydrogenase	dorsum_of_tongue	dorsum_of_tongue_SRS021897.fna_32720	dorsum_of_tongue_SRS021897.fna_32720_4	-	GT2	[FeFe]_Group_C2	SSF52172	CheY-like	IPR011006	CheY-like superfamily	-	-	4.3e-84	321.2	D--binding response regulator [Firmicutes bacterium CAG:552_39_19]	Euryarchaeota; Methanomada group; Methanobacteria; Methanobacteriales; Methanobacteriaceae; Methanobrevibacter; unclassified Methanobrevibacter; Methanobrevibacter sp. AbM4;	Euryarchaeota_Methanobacteria
hydrogenase	dorsum_of_tongue	dorsum_of_tongue_SRS022719.fna_contig-100_1813.1813	dorsum_of_tongue_SRS022719.fna_contig-100_1813.1813_1	-	-	[FeFe]_Group_C2	cd06225	HAMP	-	-	M23B	9.A.74.1.6	1e-21	114.8	methyl-accepting chemotaxis protein [Catonella morbi]	Euryarchaeota; Stenosarchaea group; Methanomicrobia; Methanocellales; Methanocellaceae; Methanocella; Methanocella arvoryzae; Methanocella arvoryzae MRE50;	Euryarchaeota_Methanomicrobia
hydrogenase	dorsum_of_tongue	dorsum_of_tongue_SRS023617.fna_34978	dorsum_of_tongue_SRS023617.fna_34978_1	-	-	[FeFe]_Group_C2	PF00672	HAMP domain	IPR003660	HAMP domain	-	9.A.74.1.6	7.4e-244	853.6	HAMP domain-containing protein [Oribacterium parvum]	Euryarchaeota; Methanomada group; Methanobacteria; Methanobacteriales; Methanobacteriaceae; Methanosphaera; unclassified Methanosphaera; Methanosphaera sp. BMS;	Euryarchaeota_Methanobacteria
hydrogenase	dorsum_of_tongue	dorsum_of_tongue_SRS023958.fna_contig-100_3472.62841	dorsum_of_tongue_SRS023958.fna_contig-100_3472.62841_1	-	-	[FeFe]_Group_C2	cd06225	HAMP	-	-	-	-	-	-	-	Euryarchaeota; Stenosarchaea group; Methanomicrobia; Methanocellales; Methanocellaceae; Methanocella; Methanocella arvoryzae; Methanocella arvoryzae MRE50;	Euryarchaeota_Methanomicrobia
hydrogenase	dorsum_of_tongue	dorsum_of_tongue_SRS024081.fna_contig-100_256.172945	dorsum_of_tongue_SRS024081.fna_contig-100_256.172945_5	-	GT2	[FeFe]_Group_C2	SSF47384	Homodimeric domain of sig-l transducing histidine ki-se	IPR036097	Sig-l transduction histidine ki-se, dimerisation/phosphoacceptor domain superfamily	-	9.B.238.3.2	2.4e-223	785	HAMP domain-containing sensor histidine ki-se [Catonella morbi]	Euryarchaeota; Methanomada group; Methanobacteria; Methanobacteriales; Methanobacteriaceae; Methanobrevibacter; unclassified Methanobrevibacter; Methanobrevibacter sp. AbM4;	Euryarchaeota_Methanobacteria
hydrogenase	dorsum_of_tongue	dorsum_of_tongue_SRS024081.fna_contig-100_256.172945	dorsum_of_tongue_SRS024081.fna_contig-100_256.172945_4	-	GT2	[FeFe]_Group_C2	SSF52172	CheY-like	IPR011006	CheY-like superfamily	-	-	1.7e-112	415.6	response regulator transcription factor [Catonella morbi]	Euryarchaeota; Methanomada group; Methanobacteria; Methanobacteriales; Methanobacteriaceae; Methanobrevibacter; unclassified Methanobrevibacter; Methanobrevibacter sp. AbM4;	Euryarchaeota_Methanobacteria
hydrogenase	dorsum_of_tongue	dorsum_of_tongue_SRS024441.fna_24535	dorsum_of_tongue_SRS024441.fna_24535_6	-	-	[FeFe]_Group_C2	PF01584	CheW-like domain	IPR002545	CheW-like domain	-	-	4.3e-156	560.8	chemotaxis protein CheV [Catonella morbi]	Euryarchaeota; Methanomada group; Methanobacteria; Methanobacteriales; Methanobacteriaceae; Methanobrevibacter; unclassified Methanobrevibacter; Methanobrevibacter sp. AbM4;	Euryarchaeota_Methanobacteria
hydrogenase	dorsum_of_tongue	dorsum_of_tongue_SRS024441.fna_24535	dorsum_of_tongue_SRS024441.fna_24535_4	-	GT2	[FeFe]_Group_C2	PF00672	HAMP domain	IPR003660	HAMP domain	-	9.B.259.2.2	1.4e-218	769.2	HAMP domain-containing sensor histidine ki-se [Catonella morbi]	Euryarchaeota; Methanomada group; Methanobacteria; Methanobacteriales; Methanobacteriaceae; Methanobrevibacter; unclassified Methanobrevibacter; Methanobrevibacter sp. AbM4;	Euryarchaeota_Methanobacteria
hydrogenase	dorsum_of_tongue	dorsum_of_tongue_SRS024441.fna_24535	dorsum_of_tongue_SRS024441.fna_24535_3	-	GT2	[FeFe]_Group_C2	SSF52172	CheY-like	IPR011006	CheY-like superfamily	-	-	1.7e-112	415.6	response regulator transcription factor [Catonella morbi]	Euryarchaeota; Methanomada group; Methanobacteria; Methanobacteriales; Methanobacteriaceae; Methanobrevibacter; unclassified Methanobrevibacter; Methanobrevibacter sp. AbM4;	Euryarchaeota_Methanobacteria
hydrogenase	dorsum_of_tongue	dorsum_of_tongue_SRS024441.fna_29730	dorsum_of_tongue_SRS024441.fna_29730_1	-	-	[FeFe]_Group_C2	SSF58104	Methyl-accepting chemotaxis protein (MCP) sig-ling domain	-	-	-	9.A.74.1.6	3.1e-27	131.7	HAMP domain-containing protein [Oribacterium sinus]	Euryarchaeota; Diaforarchaea group; Thermoplasmata; Thermoplasmatales; Picrophilaceae; Picrophilus; Picrophilus torridus; Picrophilus torridus DSM 9790;	Euryarchaeota_Thermoplasmata_others
hydrogenase	dorsum_of_tongue	dorsum_of_tongue_SRS042589.fna_contig-100_2839.2840	dorsum_of_tongue_SRS042589.fna_contig-100_2839.2840_1	-	-	[FeFe]_Group_C2	PF00015	Methyl-accepting chemotaxis protein (MCP) sig-lling domain	IPR004089	Methyl-accepting chemotaxis protein (MCP) sig-lling domain	-	-	8.7e-07	64.7	methyl-accepting chemotaxis protein [Criibacterium bergeronii]	Euryarchaeota; Stenosarchaea group; Methanomicrobia; Methanocellales; Methanocellaceae; Methanocella; Methanocella arvoryzae; Methanocella arvoryzae MRE50;	Euryarchaeota_Methanomicrobia
hydrogenase	dorsum_of_tongue	dorsum_of_tongue_SRS046496.fna_contig-100_126.77193	dorsum_of_tongue_SRS046496.fna_contig-100_126.77193_7	-	-	[FeFe]_Group_C2	PF01584	CheW-like domain	IPR002545	CheW-like domain	-	-	1.9e-156	562	chemotaxis protein CheV [Catonella morbi]	Euryarchaeota; Methanomada group; Methanobacteria; Methanobacteriales; Methanobacteriaceae; Methanobrevibacter; unclassified Methanobrevibacter; Methanobrevibacter sp. AbM4;	Euryarchaeota_Methanobacteria
hydrogenase	dorsum_of_tongue	dorsum_of_tongue_SRS046496.fna_contig-100_126.77193	dorsum_of_tongue_SRS046496.fna_contig-100_126.77193_5	-	GT2	[FeFe]_Group_C2	PF00672	HAMP domain	IPR003660	HAMP domain	-	9.B.259.2.2	2.6e-217	765	HAMP domain-containing sensor histidine ki-se [Catonella morbi]	Euryarchaeota; Methanomada group; Methanobacteria; Methanobacteriales; Methanobacteriaceae; Methanobrevibacter; unclassified Methanobrevibacter; Methanobrevibacter sp. AbM4;	Euryarchaeota_Methanobacteria
hydrogenase	dorsum_of_tongue	dorsum_of_tongue_SRS046496.fna_contig-100_126.77193	dorsum_of_tongue_SRS046496.fna_contig-100_126.77193_4	-	GT2	[FeFe]_Group_C2	SSF52172	CheY-like	IPR011006	CheY-like superfamily	-	-	1.7e-112	415.6	response regulator transcription factor [Catonella morbi]	Euryarchaeota; Methanomada group; Methanobacteria; Methanobacteriales; Methanobacteriaceae; Methanobrevibacter; unclassified Methanobrevibacter; Methanobrevibacter sp. AbM4;	Euryarchaeota_Methanobacteria
hydrogenase	dorsum_of_tongue	dorsum_of_tongue_SRS047219.fna_19319	dorsum_of_tongue_SRS047219.fna_19319_12	-	GH3	[FeFe]_Group_C2	PF00990	Diguanylate cyclase, GGDEF domain	IPR000160	GGDEF domain	-	9.B.34.1.4	1.6e-172	616.3	diguanylate cyclase (GGDEF) domain-containing protein [Oribacterium parvum ACB1]	Euryarchaeota; Methanomada group; Methanobacteria; Methanobacteriales; Methanobacteriaceae; Methanobrevibacter; Methanobrevibacter smithii;	Euryarchaeota_Methanobacteria
hydrogenase	dorsum_of_tongue	dorsum_of_tongue_SRS047219.fna_19319	dorsum_of_tongue_SRS047219.fna_19319_13	-	GH3	[FeFe]_Group_C2	cd01949	GGDEF	IPR000160	GGDEF domain	-	9.B.34.1.5	3.4e-242	847.8	GGDEF domain-containing protein [Oribacterium parvum]	Euryarchaeota; Methanomada group; Methanobacteria; Methanobacteriales; Methanobacteriaceae; Methanobrevibacter; Methanobrevibacter smithii;	Euryarchaeota_Methanobacteria
hydrogenase	dorsum_of_tongue	dorsum_of_tongue_SRS048791.fna_contig-100_1586.39185	dorsum_of_tongue_SRS048791.fna_contig-100_1586.39185_1	-	-	[FeFe]_Group_C2	PF00015	Methyl-accepting chemotaxis protein (MCP) sig-lling domain	IPR004089	Methyl-accepting chemotaxis protein (MCP) sig-lling domain	-	9.A.74.1.6	2.2e-108	402.5	methyl-accepting chemotaxis protein [Oribacterium parvum]	Euryarchaeota; Stenosarchaea group; Halobacteria; Haloferacales; Halorubraceae; Halorubrum; unclassified Halorubrum; Halorubrum sp. PV6;	Euryarchaeota_Halobacteria
hydrogenase	dorsum_of_tongue	dorsum_of_tongue_SRS051791.fna_632	dorsum_of_tongue_SRS051791.fna_632_8	-	GH3	[FeFe]_Group_C2	TIGR00254	GGDEF: diguanylate cyclase (GGDEF) domain	IPR000160	GGDEF domain	-	9.B.34.1.5	3.4e-242	847.8	GGDEF domain-containing protein [Oribacterium parvum]	Euryarchaeota; Methanomada group; Methanobacteria; Methanobacteriales; Methanobacteriaceae; Methanobrevibacter; Methanobrevibacter smithii;	Euryarchaeota_Methanobacteria
hydrogenase	dorsum_of_tongue	dorsum_of_tongue_SRS053603.fna_41884	dorsum_of_tongue_SRS053603.fna_41884_6	-	GT2	[FeFe]_Group_C2	PF00486	Transcriptio-l regulatory protein, C termi-l	IPR001867	OmpR/PhoB-type D--binding domain	-	-	1.3e-112	416	response regulator transcription factor [Catonella morbi]	Euryarchaeota; Methanomada group; Methanobacteria; Methanobacteriales; Methanobacteriaceae; Methanobrevibacter; unclassified Methanobrevibacter; Methanobrevibacter sp. AbM4;	Euryarchaeota_Methanobacteria
hydrogenase	dorsum_of_tongue	dorsum_of_tongue_SRS054807.fna_13382	dorsum_of_tongue_SRS054807.fna_13382_1	-	GT2	[FeFe]_Group_C2	SSF52172	CheY-like	IPR011006	CheY-like superfamily	-	-	1.7e-112	415.6	response regulator transcription factor [Catonella morbi]	Euryarchaeota; Methanomada group; Methanobacteria; Methanobacteriales; Methanobacteriaceae; Methanobrevibacter; unclassified Methanobrevibacter; Methanobrevibacter sp. AbM4;	Euryarchaeota_Methanobacteria
hydrogenase	dorsum_of_tongue	dorsum_of_tongue_SRS056896.fna_13484	dorsum_of_tongue_SRS056896.fna_13484_2	-	GT2	[FeFe]_Group_C2	SSF52172	CheY-like	IPR011006	CheY-like superfamily	-	-	1.7e-112	415.6	response regulator transcription factor [Catonella morbi]	Euryarchaeota; Methanomada group; Methanobacteria; Methanobacteriales; Methanobacteriaceae; Methanobrevibacter; unclassified Methanobrevibacter; Methanobrevibacter sp. AbM4;	Euryarchaeota_Methanobacteria
hydrogenase	dorsum_of_tongue	dorsum_of_tongue_SRS057205.fna_30438	dorsum_of_tongue_SRS057205.fna_30438_2	-	-	[FeFe]_Group_C2	PF01584	CheW-like domain	IPR002545	CheW-like domain	-	-	1.9e-156	562	chemotaxis protein CheV [Catonella morbi]	Euryarchaeota; Methanomada group; Methanobacteria; Methanobacteriales; Methanobacteriaceae; Methanobrevibacter; unclassified Methanobrevibacter; Methanobrevibacter sp. AbM4;	Euryarchaeota_Methanobacteria
hydrogenase	dorsum_of_tongue	dorsum_of_tongue_SRS057205.fna_30438	dorsum_of_tongue_SRS057205.fna_30438_4	-	GT2	[FeFe]_Group_C2	SSF47384	Homodimeric domain of sig-l transducing histidine ki-se	IPR036097	Sig-l transduction histidine ki-se, dimerisation/phosphoacceptor domain superfamily	-	9.B.238.3.2	2.4e-223	785	HAMP domain-containing sensor histidine ki-se [Catonella morbi]	Euryarchaeota; Methanomada group; Methanobacteria; Methanobacteriales; Methanobacteriaceae; Methanobrevibacter; unclassified Methanobrevibacter; Methanobrevibacter sp. AbM4;	Euryarchaeota_Methanobacteria
hydrogenase	dorsum_of_tongue	dorsum_of_tongue_SRS057205.fna_30438	dorsum_of_tongue_SRS057205.fna_30438_5	-	GT2	[FeFe]_Group_C2	SSF52172	CheY-like	IPR011006	CheY-like superfamily	-	-	1.7e-112	415.6	response regulator transcription factor [Catonella morbi]	Euryarchaeota; Methanomada group; Methanobacteria; Methanobacteriales; Methanobacteriaceae; Methanobrevibacter; unclassified Methanobrevibacter; Methanobrevibacter sp. AbM4;	Euryarchaeota_Methanobacteria
hydrogenase	dorsum_of_tongue	dorsum_of_tongue_SRS057692.fna_24437	dorsum_of_tongue_SRS057692.fna_24437_1	-	-	[FeFe]_Group_C2	PF00015	Methyl-accepting chemotaxis protein (MCP) sig-lling domain	IPR004089	Methyl-accepting chemotaxis protein (MCP) sig-lling domain	-	-	7.7e-07	65.5	methyl-accepting chemotaxis protein [Criibacterium bergeronii]	Euryarchaeota; Stenosarchaea group; Methanomicrobia; Methanocellales; Methanocellaceae; Methanocella; Methanocella arvoryzae; Methanocella arvoryzae MRE50;	Euryarchaeota_Methanomicrobia
hydrogenase	dorsum_of_tongue	dorsum_of_tongue_SRS058693.fna_28481	dorsum_of_tongue_SRS058693.fna_28481_7	-	-	[FeFe]_Group_C2	PF01584	CheW-like domain	IPR002545	CheW-like domain	-	-	1.9e-156	562	chemotaxis protein CheV [Catonella morbi]	Euryarchaeota; Methanomada group; Methanobacteria; Methanobacteriales; Methanobacteriaceae; Methanobrevibacter; unclassified Methanobrevibacter; Methanobrevibacter sp. AbM4;	Euryarchaeota_Methanobacteria
hydrogenase	dorsum_of_tongue	dorsum_of_tongue_SRS058693.fna_28481	dorsum_of_tongue_SRS058693.fna_28481_5	-	GT2	[FeFe]_Group_C2	SSF47384	Homodimeric domain of sig-l transducing histidine ki-se	IPR036097	Sig-l transduction histidine ki-se, dimerisation/phosphoacceptor domain superfamily	-	9.B.238.3.2	8.2e-224	786.6	HAMP domain-containing sensor histidine ki-se [Catonella morbi]	Euryarchaeota; Methanomada group; Methanobacteria; Methanobacteriales; Methanobacteriaceae; Methanobrevibacter; unclassified Methanobrevibacter; Methanobrevibacter sp. AbM4;	Euryarchaeota_Methanobacteria
hydrogenase	dorsum_of_tongue	dorsum_of_tongue_SRS058693.fna_28481	dorsum_of_tongue_SRS058693.fna_28481_4	-	GT2	[FeFe]_Group_C2	PF00486	Transcriptio-l regulatory protein, C termi-l	IPR001867	OmpR/PhoB-type D--binding domain	-	-	1.3e-112	416	response regulator transcription factor [Catonella morbi]	Euryarchaeota; Methanomada group; Methanobacteria; Methanobacteriales; Methanobacteriaceae; Methanobrevibacter; unclassified Methanobrevibacter; Methanobrevibacter sp. AbM4;	Euryarchaeota_Methanobacteria
hydrogenase	dorsum_of_tongue	dorsum_of_tongue_SRS064423.fna_29914	dorsum_of_tongue_SRS064423.fna_29914_4	-	GT2	[FeFe]_Group_C2	PF00196	Bacterial regulatory proteins, luxR family	IPR000792	Transcription regulator LuxR, C-termi-l	-	-	2.7e-99	371.7	response regulator transcription factor [Streptococcus sp. 263_SSPC]	Euryarchaeota; Stenosarchaea group; Halobacteria; Natrialbales; Natrialbaceae;	Euryarchaeota_Halobacteria
hydrogenase	dorsum_of_tongue	dorsum_of_tongue_SRS074970.fna_28388	dorsum_of_tongue_SRS074970.fna_28388_1	-	CE14	[FeFe]_Group_C2	SSF52172	CheY-like	IPR011006	CheY-like superfamily	-	-	8.1e-96	360.1	response regulator transcription factor [Streptococcus sp. 263_SSPC]	Euryarchaeota; Stenosarchaea group; Halobacteria; Natrialbales; Natrialbaceae;	Euryarchaeota_Halobacteria
hydrogenase	dorsum_of_tongue	dorsum_of_tongue_SRS078182.fna_42378	dorsum_of_tongue_SRS078182.fna_42378_10	-	GH3	[FeFe]_Group_C2	SSF55073	Nucleotide cyclase	IPR029787	Nucleotide cyclase	-	9.B.34.1.4	7.4e-173	617.5	diguanylate cyclase (GGDEF) domain-containing protein [Oribacterium parvum ACB1]	Euryarchaeota; Methanomada group; Methanobacteria; Methanobacteriales; Methanobacteriaceae; Methanobrevibacter; Methanobrevibacter smithii;	Euryarchaeota_Methanobacteria
hydrogenase	dorsum_of_tongue	dorsum_of_tongue_SRS078182.fna_42378	dorsum_of_tongue_SRS078182.fna_42378_11	-	GH3	[FeFe]_Group_C2	PF00990	Diguanylate cyclase, GGDEF domain	IPR000160	GGDEF domain	-	9.B.34.1.5	1.7e-241	845.5	GGDEF domain-containing protein [Oribacterium parvum]	Euryarchaeota; Methanomada group; Methanobacteria; Methanobacteriales; Methanobacteriaceae; Methanobrevibacter; Methanobrevibacter smithii;	Euryarchaeota_Methanobacteria
hydrogenase	dorsum_of_tongue	dorsum_of_tongue_SRS078182.fna_8685	dorsum_of_tongue_SRS078182.fna_8685_4	-	-	[FeFe]_Group_C2	cd17574	REC_OmpR	-	-	-	-	2.3e-29	137.9	response regulator transcription factor [Catonella morbi]	Euryarchaeota; Methanomada group; Methanobacteria; Methanobacteriales; Methanobacteriaceae; Methanobrevibacter; unclassified Methanobrevibacter; Methanobrevibacter sp. AbM4;	Euryarchaeota_Methanobacteria
hydrogenase	dorsum_of_tongue	dorsum_of_tongue_SRS078248.fna_32933	dorsum_of_tongue_SRS078248.fna_32933_3	-	GT2	[FeFe]_Group_C2	SSF47384	Homodimeric domain of sig-l transducing histidine ki-se	IPR036097	Sig-l transduction histidine ki-se, dimerisation/phosphoacceptor domain superfamily	-	9.B.238.3.2	2.4e-223	785	HAMP domain-containing sensor histidine ki-se [Catonella morbi]	Euryarchaeota; Methanomada group; Methanobacteria; Methanobacteriales; Methanobacteriaceae; Methanobrevibacter; unclassified Methanobrevibacter; Methanobrevibacter sp. AbM4;	Euryarchaeota_Methanobacteria
hydrogenase	dorsum_of_tongue	dorsum_of_tongue_SRS078248.fna_32933	dorsum_of_tongue_SRS078248.fna_32933_4	-	GT2	[FeFe]_Group_C2	SSF52172	CheY-like	IPR011006	CheY-like superfamily	-	-	1.7e-112	415.6	response regulator transcription factor [Catonella morbi]	Euryarchaeota; Methanomada group; Methanobacteria; Methanobacteriales; Methanobacteriaceae; Methanobrevibacter; unclassified Methanobrevibacter; Methanobrevibacter sp. AbM4;	Euryarchaeota_Methanobacteria
hydrogenase	dorsum_of_tongue	dorsum_of_tongue_SRS097912.fna_15335	dorsum_of_tongue_SRS097912.fna_15335_5	-	GT26	[FeFe]_Group_C2	PF00563	EAL domain	IPR001633	EAL domain	-	9.B.34.1.5	3e-95	360.1	phosphodiesterase [Campylobacter hyointesti-lis]	Euryarchaeota; Methanomada group; Methanobacteria; Methanobacteriales; Methanobacteriaceae; Methanobacterium; Methanobacterium paludis;	Euryarchaeota_Methanobacteria
hydrogenase	dorsum_of_tongue	dorsum_of_tongue_SRS098498.fna_26391	dorsum_of_tongue_SRS098498.fna_26391_9	-	-	[FeFe]_Group_C2	PF02743	Cache domain	IPR033479	Double Cache domain 1	-	9.A.74.1.6	3e-85	326.6	HAMP domain-containing protein [Clostridiales bacterium]	Euryarchaeota; Methanomada group; Methanobacteria; Methanobacteriales; Methanobacteriaceae; Methanobacterium; Methanobacterium lacus;	Euryarchaeota_Methanobacteria
hydrogenase	dorsum_of_tongue	dorsum_of_tongue_SRS098612.fna_10321	dorsum_of_tongue_SRS098612.fna_10321_2	-	-	[FeFe]_Group_C2	PF01584	CheW-like domain	IPR002545	CheW-like domain	-	-	8.7e-157	563.1	chemotaxis protein CheV [Catonella morbi]	Euryarchaeota; Methanomada group; Methanobacteria; Methanobacteriales; Methanobacteriaceae; Methanobrevibacter; unclassified Methanobrevibacter; Methanobrevibacter sp. AbM4;	Euryarchaeota_Methanobacteria
hydrogenase	dorsum_of_tongue	dorsum_of_tongue_SRS098612.fna_10321	dorsum_of_tongue_SRS098612.fna_10321_4	-	GT2	[FeFe]_Group_C2	SSF47384	Homodimeric domain of sig-l transducing histidine ki-se	IPR036097	Sig-l transduction histidine ki-se, dimerisation/phosphoacceptor domain superfamily	-	9.B.238.3.2	2.9e-221	778.1	HAMP domain-containing sensor histidine ki-se [Catonella morbi]	Euryarchaeota; Methanomada group; Methanobacteria; Methanobacteriales; Methanobacteriaceae; Methanobrevibacter; unclassified Methanobrevibacter; Methanobrevibacter sp. AbM4;	Euryarchaeota_Methanobacteria
hydrogenase	dorsum_of_tongue	dorsum_of_tongue_SRS098612.fna_10321	dorsum_of_tongue_SRS098612.fna_10321_5	-	GT2	[FeFe]_Group_C2	PF00486	Transcriptio-l regulatory protein, C termi-l	IPR001867	OmpR/PhoB-type D--binding domain	-	-	2.2e-112	415.2	response regulator transcription factor [Catonella morbi]	Euryarchaeota; Methanomada group; Methanobacteria; Methanobacteriales; Methanobacteriaceae; Methanobrevibacter; unclassified Methanobrevibacter; Methanobrevibacter sp. AbM4;	Euryarchaeota_Methanobacteria
hydrogenase	dorsum_of_tongue	dorsum_of_tongue_SRS104165.fna_44989	dorsum_of_tongue_SRS104165.fna_44989_5	-	GT2	[FeFe]_Group_C2	SSF52172	CheY-like	IPR011006	CheY-like superfamily	-	-	5.5e-102	380.6	response regulator transcription factor [Catonella morbi]	Euryarchaeota; Methanomada group; Methanobacteria; Methanobacteriales; Methanobacteriaceae; Methanobrevibacter; unclassified Methanobrevibacter; Methanobrevibacter sp. AbM4;	Euryarchaeota_Methanobacteria
hydrogenase	dorsum_of_tongue	dorsum_of_tongue_SRS104384.fna_31834	dorsum_of_tongue_SRS104384.fna_31834_12	-	CE11	[FeFe]_Group_C2	cd17574	REC_OmpR	-	-	-	2.A.130.1.1	4.8e-88	334.3	D--binding response regulator [Candidatus Gracilibacteria bacterium]	Euryarchaeota; Stenosarchaea group; Methanomicrobia; Methanosarcinales; Methanosarcinaceae;	Euryarchaeota_Methanomicrobia
hydrogenase	dorsum_of_tongue	dorsum_of_tongue_SRS104384.fna_31834	dorsum_of_tongue_SRS104384.fna_31834_11	-	-	[FeFe]_Group_C2	SSF47384	Homodimeric domain of sig-l transducing histidine ki-se	IPR036097	Sig-l transduction histidine ki-se, dimerisation/phosphoacceptor domain superfamily	-	-	3.1e-96	362.5	sensor histidine ki-se [Candidatus Gracilibacteria bacterium]	Euryarchaeota; Stenosarchaea group; Methanomicrobia; Methanosarcinales; Methanosarcinaceae;	Euryarchaeota_Methanomicrobia
hydrogenase	dorsum_of_tongue	dorsum_of_tongue_SRS104704.fna_12179	dorsum_of_tongue_SRS104704.fna_12179_2	-	GT2	[FeFe]_Group_C2	cd00075	HATPase	-	-	-	9.B.238.3.2	4.1e-223	784.3	HAMP domain-containing sensor histidine ki-se [Catonella morbi]	Euryarchaeota; Methanomada group; Methanobacteria; Methanobacteriales; Methanobacteriaceae; Methanobrevibacter; unclassified Methanobrevibacter; Methanobrevibacter sp. AbM4;	Euryarchaeota_Methanobacteria
hydrogenase	dorsum_of_tongue	dorsum_of_tongue_SRS104704.fna_12179	dorsum_of_tongue_SRS104704.fna_12179_3	-	GT2	[FeFe]_Group_C2	SSF52172	CheY-like	IPR011006	CheY-like superfamily	-	-	1.7e-112	415.6	response regulator transcription factor [Catonella morbi]	Euryarchaeota; Methanomada group; Methanobacteria; Methanobacteriales; Methanobacteriaceae; Methanobrevibacter; unclassified Methanobrevibacter; Methanobrevibacter sp. AbM4;	Euryarchaeota_Methanobacteria
hydrogenase	dorsum_of_tongue	dorsum_of_tongue_SRS1055028.fna_4316	dorsum_of_tongue_SRS1055028.fna_4316_7	-	GT2	[FeFe]_Group_C2	SSF52172	CheY-like	IPR011006	CheY-like superfamily	-	-	1.7e-112	415.6	response regulator transcription factor [Catonella morbi]	Euryarchaeota; Methanomada group; Methanobacteria; Methanobacteriales; Methanobacteriaceae; Methanobrevibacter; unclassified Methanobrevibacter; Methanobrevibacter sp. AbM4;	Euryarchaeota_Methanobacteria
[truncated: 146,045 more rows]
